# Supplementary material for: The association between weight-adjusted waist index and respiratory symptoms in U.S adults: A national cross-sectional study
Source: PLoS One. 2025 Apr 30;20(4):e0322013. doi: 10.1371/journal.pone.0322013 (PMC12043146; doi:10.1371/journal.pone.0322013)
Supplement: S1 File — (XLS) [file pone.0322013.s001.xls]

SEQN	GENDER	AGE	RACE	EDUCATION	MARRIAGE	PIR	WWI	WEIGHT	WAIST.CIRCUMFERENCE..CM.	COUGHING	DYSPNEA	WHEEZING	ASTHMA	COPD	X100ZHIYAN
67406	1	48	1	3	3	5	10.97745853	63.1	87.2	0	0	0	0	0	0
61704	2	61	1	3	3	5	11.00132535	58.3	84	0	0	0	0	0	0
36538	2	43	1	3	3	5	9.874023396	71	83.2	0	0	0	0	0	0
39641	1	42	1	3	3	5	10.31355892	83.6	94.3	0	1	1	1	0	0
46918	1	40	1	3	3	5	12.25224856	134.7	142.2	0	0	0	0	0	0
30855	2	49	1	3	3	3.86	11.33	100	113.3	0	0	0	0	0	0
26422	2	60	1	3	3	3.76	11.66312872	68.6	96.6	0	0	0	0	0	0
47635	1	66	1	3	3	2.98	11.64658659	81.9	105.4	0	0	0	0	0	0
50479	2	56	1	3	3	2.84	11.26063747	127.8	127.3	1	1	1	0	0	0
53681	2	63	1	3	3	2.4	12.64985583	85.4	116.9	0	0	0	0	0	0
53697	2	70	1	3	3	2.29	11.11563711	58.2	84.8	0	0	0	1	1	0
54523	2	68	1	3	3	2.22	12.99574331	61	101.5	1	1	1	1	1	0
61834	2	46	1	3	3	1.86	10.34305929	65.8	83.9	0	0	0	0	0	0
27036	1	43	1	3	3	1.6	11.73265999	72.5	99.9	0	0	0	0	0	0
39577	2	67	1	3	3	1.23	11.57057709	65.3	93.5	0	1	0	0	0	0
28837	2	40	1	3	3	1.16	10.96972157	50.3	77.8	0	0	0	0	0	0
61590	2	49	1	3	3	1.03	11.2754061	82.8	102.6	0	0	0	0	0	0
56289	2	49	1	3	3	0.89	12.54792373	102.6	127.1	0	0	0	0	0	0
32980	1	47	1	3	3	5	11.21212196	123.3	124.5	0	0	0	0	0	1
62772	2	46	1	3	3	5	11.69402341	81.7	105.7	0	0	0	0	0	1
34411	2	49	1	3	3	5	10.65893136	90.5	101.4	0	0	0	0	0	1
35345	1	48	1	3	3	4.55	11.02367727	67.1	90.3	0	0	0	0	0	1
71354	1	50	1	3	3	3.49	10.41899097	91.2	99.5	0	0	0	0	0	1
43527	1	67	1	3	3	2.94	11.69130638	92.1	112.2	0	0	0	0	0	1
46075	1	56	1	3	3	2.5	11.88336742	105.4	122	0	1	0	0	0	1
23456	1	48	1	3	3	2.15	10.48867274	56.3	78.7	1	0	0	0	0	1
45084	1	43	1	3	3	2.04	12.33415096	125	137.9	0	0	1	1	0	1
68234	1	68	1	3	3	2.02	10.84209483	78.4	96	0	0	0	0	0	1
43053	1	46	1	3	3	1.47	10.47294204	83.5	95.7	1	0	1	0	1	1
32093	1	53	1	3	3	1.24	11.07789323	78.1	97.9	1	0	0	1	1	1
48821	2	51	1	3	3	0.97	12.21337822	112.6	129.6	0	0	0	0	0	1
57898	1	40	1	3	3	0.77	10.83957151	78.6	96.1	1	1	0	0	0	1
23502	1	42	1	3	3	0.67	10.77772028	75.1	93.4	1	1	1	0	0	1
71137	1	61	1	3	3	0.24	10.76390665	67.6	88.5	1	1	0	0	0	1
37138	1	66	1	3	3	1	11.66783944	98.5	115.8	0	1	0	0	1	1
69078	2	59	2	3	3	5	11.06014846	49.1	77.5	1	1	1	1	1	0
63174	2	47	2	3	3	5	10.8287859	96	106.1	0	1	0	0	0	0
29060	2	57	2	3	3	5	11.72358319	56.6	88.2	0	1	0	0	0	0
66687	2	53	2	3	3	5	10.75192	55.5	80.1	0	0	0	0	0	0
63773	1	56	2	3	3	5	11.44143209	100.5	114.7	0	1	0	1	0	0
56088	2	40	2	3	3	4.12	12.33807414	103.3	125.4	0	0	0	0	0	0
53161	2	49	2	3	3	4.12	11.5435137	68.3	95.4	0	0	0	0	0	0
55079	1	50	2	3	3	3.69	11.04456639	131.6	126.7	0	0	0	0	0	0
25011	1	46	2	3	3	3.4	10.66841312	77.8	94.1	1	1	0	0	0	0
25455	1	42	2	3	3	3.4	11.68853716	96.8	115	0	1	1	0	0	0
48264	2	44	2	3	3	3.13	12.85519924	97.6	127	0	1	0	0	0	0
41883	2	42	2	3	3	2.84	11.4634708	129	130.2	0	0	1	1	0	0
69171	2	40	2	3	3	2.31	11.1625	64	89.3	0	0	0	0	0	0
50274	2	66	2	3	3	1.53	11.87437477	77.3	104.4	0	1	0	1	0	0
44731	2	60	2	3	3	1.31	12.00756059	62.2	94.7	0	1	0	0	0	0
42275	2	63	2	3	3	1.02	11.61640608	71.9	98.5	0	0	0	0	0	0
66511	2	52	2	3	3	0.92	11.30650002	62.8	89.6	0	1	0	0	0	0
41984	2	78	2	3	3	0.8	12.23389791	77.5	107.7	0	0	0	0	0	0
26237	2	41	2	3	3	0.51	11.25295525	53.1	82	0	0	0	0	0	0
58760	2	41	2	3	3	5	11.46016205	87.5	107.2	0	1	1	0	0	1
46486	1	49	2	3	3	4.6	10.54622179	95.2	102.9	0	0	0	0	0	1
67047	2	54	2	3	3	4.59	11.66726189	72	99	0	0	0	0	0	1
60601	1	51	2	3	3	4.54	11.04841718	101.3	111.2	0	0	0	1	0	1
68013	2	60	2	3	3	4.3	11.14814856	74	95.9	0	0	0	0	0	1
50619	2	40	2	3	3	3.85	9.72426879	62.7	77	0	0	0	0	0	1
65957	2	47	2	3	3	3.44	11.25730883	97.4	111.1	1	0	0	0	0	1
44940	1	40	2	3	3	2.94	10.84449309	82.5	98.5	0	0	0	0	0	1
55146	2	43	2	3	3	2.15	9.815191785	58.7	75.2	0	1	0	0	0	1
57268	1	48	2	3	3	0.92	10.82101685	71.5	91.5	0	0	0	0	0	1
64227	2	59	2	3	3	0.9	11.75053364	61.3	92	0	1	0	0	0	1
58447	2	61	2	3	3	0.82	10.67294162	71.9	90.5	0	0	0	0	0	1
65328	1	63	2	3	3	0.43	11.68001224	55.1	86.7	0	0	0	0	1	1
52249	1	43	2	3	3	0.28	11.76690205	124.7	131.4	0	0	0	1	0	1
69162	1	72	2	3	3	0	11.46157075	96	112.3	0	0	0	0	0	1
26286	1	46	2	3	3	5	11.47529637	95.6	112.2	0	1	0	0	0	0
64397	2	54	2	3	3	5	11.72598275	82.8	106.7	0	1	0	0	0	0
69402	2	59	2	3	3	5	12.11515021	65.7	98.2	0	0	0	0	0	0
58219	1	46	2	3	3	5	10.31664401	70.3	86.5	0	0	0	0	0	0
67824	1	40	2	3	3	5	10.2113771	64.8	82.2	0	0	0	0	0	0
61091	2	59	2	3	3	5	10.05911221	58.9	77.2	0	0	0	0	0	0
62275	2	41	2	3	3	5	9.995943233	57.2	75.6	0	0	0	0	0	0
69489	2	62	2	3	3	5	11.97622038	75.7	104.2	0	0	0	0	0	0
65572	2	79	2	3	3	4.92	11.8492972	61.6	93	0	0	0	0	0	0
68507	2	49	2	3	3	4.76	10.81734373	60.3	84	0	0	0	0	0	0
55170	2	55	2	3	3	4.12	10.11045933	105.2	103.7	0	0	0	0	0	0
62379	1	40	2	3	3	3.22	10.05604296	62.5	79.5	0	0	0	0	0	0
55417	2	52	2	3	3	2.81	11.41088661	58.8	87.5	0	1	1	1	0	0
68544	1	66	2	3	3	2.28	11.49011998	63	91.2	0	1	0	0	0	0
67332	2	45	2	3	3	1.89	11.424014	66.7	93.3	0	0	0	0	0	0
67249	2	58	2	3	3	1.65	10.58343474	70.4	88.8	0	0	0	0	0	0
60639	1	49	2	3	3	1.29	9.98919	91.4	95.5	0	0	0	0	0	0
68236	2	41	2	3	3	1.26	12.3103061	115.5	132.3	0	1	0	0	0	0
58873	2	41	2	3	3	1.18	10.7870013	99.5	107.6	0	1	1	0	0	0
65781	2	41	2	3	3	1.15	10.88941946	66.2	88.6	0	0	0	0	0	0
57109	2	41	2	3	3	0.91	10.73699722	52.1	77.5	0	0	0	0	0	0
39989	2	44	2	3	3	0.76	10.65548937	65.9	86.5	0	1	0	0	0	0
63363	2	65	2	3	3	0.75	12.84096363	92.2	123.3	0	0	0	1	0	0
44444	1	58	2	3	3	0.67	10.21546041	58.6	78.2	0	0	0	0	0	0
69783	2	66	2	3	3	0.55	9.682458366	48.6	67.5	0	0	0	0	0	0
63152	2	62	2	3	3	0	12.12968056	51.8	87.3	0	0	0	0	0	0
70394	1	47	2	3	3	5	10.52340112	90.3	100	1	0	0	0	0	1
63230	1	48	2	3	3	5	10.75330768	79.7	96	0	0	0	0	0	1
47746	2	58	2	3	3	4.81	10.11181213	67.7	83.2	0	0	0	0	0	1
62835	2	66	2	3	3	3.48	12.79319895	82.5	116.2	1	1	0	0	0	1
66393	2	43	2	3	3	2.06	10.56635576	63.5	84.2	0	1	1	0	0	1
68484	1	47	2	3	3	1.84	10.70407989	76.3	93.5	0	0	0	0	0	1
65395	1	77	2	3	3	0.83	12.52698489	85.6	115.9	0	1	0	0	0	1
49321	1	58	2	3	3	0.24	10.65154655	59.7	82.3	0	1	1	0	0	1
66263	1	65	3	3	3	5	9.818681381	61.5	77	1	0	0	1	0	0
38514	2	46	3	3	3	5	12.80071613	134.4	148.4	1	1	1	1	1	0
23378	2	75	3	3	3	5	11.601155	117.4	125.7	0	0	0	0	0	0
66731	1	46	3	3	3	5	11.26285949	104.8	115.3	0	0	0	0	0	0
46734	1	80	3	3	3	5	10.95983916	110.1	115	0	1	0	0	0	0
58690	1	66	3	3	3	5	12.49482838	81.5	112.8	0	0	0	0	0	0
35213	1	42	3	3	3	5	10.89561666	105.1	111.7	0	0	0	0	0	0
65153	1	80	3	3	3	5	12.6908953	76.5	111	0	1	0	0	0	0
70653	1	43	3	3	3	5	11.91265876	84.8	109.7	0	0	0	0	0	0
26053	1	75	3	3	3	5	11.84824408	81.1	106.7	0	0	0	0	0	0
71915	1	60	3	3	3	5	12.03924281	78.4	106.6	0	0	0	0	0	0
47395	1	40	3	3	3	5	10.63775651	92.3	102.2	0	0	0	0	0	0
26356	1	58	3	3	3	5	11.28661077	75.7	98.2	0	0	0	0	0	0
68394	2	58	3	3	3	5	11.26707818	72.9	96.2	0	0	0	0	0	0
58670	1	54	3	3	3	5	10.17748305	84.4	93.5	0	0	0	0	0	0
53366	1	41	3	3	3	5	10.76345618	72.9	91.9	0	0	0	0	0	0
54295	1	57	3	3	3	5	10.35096831	77.8	91.3	0	0	0	0	0	0
22456	1	49	3	3	3	5	9.810476212	82.3	89	0	0	0	0	0	0
61051	2	44	3	3	3	5	10.94541114	64.2	87.7	0	1	0	0	0	0
66121	1	47	3	3	3	5	10.27289833	70.9	86.5	0	0	0	0	0	0
55340	2	57	3	3	3	5	11.08384574	55	82.2	0	0	0	0	0	0
59631	1	64	3	3	3	5	10.10724175	65.5	81.8	0	0	0	0	0	0
57814	2	56	3	3	3	5	10.59625886	57	80	0	0	0	0	0	0
71200	1	51	3	3	3	5	9.405787111	69.3	78.3	0	0	0	0	0	0
38536	1	45	3	3	3	5	12.01300549	113	127.7	0	0	0	0	1	0
36038	1	55	3	3	3	5	12.05823762	146.2	145.8	0	0	1	0	0	0
33762	1	44	3	3	3	5	10.43498389	88.2	98	0	1	1	0	0	0
22671	2	43	3	3	3	5	10.72899274	159.5	135.5	0	1	1	1	0	0
39353	2	42	3	3	3	5	11.23888918	67.3	92.2	0	1	1	1	1	0
41562	1	50	3	3	3	5	11.67699397	121.1	128.5	0	0	0	0	0	0
48089	1	40	3	3	3	5	11.13751789	119.4	121.7	0	1	0	0	0	0
35482	1	40	3	3	3	5	11.10822467	88.5	104.5	0	0	0	0	0	0
32112	1	41	3	3	3	5	10.5720754	88.4	99.4	0	1	0	0	0	0
28552	2	55	3	3	3	5	11.50074808	74.1	99	0	1	0	0	0	0
51817	2	80	3	3	3	5	10.87149952	56.2	81.5	0	0	0	0	0	0
60569	1	49	3	3	3	5	12.03324125	108.6	125.4	0	0	1	0	0	0
46035	1	74	3	3	3	4.9	11.62041596	95.4	113.5	0	0	0	0	0	0
70498	2	63	3	3	3	4.89	11.00986338	105.9	113.3	0	0	0	0	0	0
69502	2	50	3	3	3	4.87	11.60972262	78.1	102.6	0	1	0	0	0	0
49612	1	46	3	3	3	4.81	9.999974522	78.5	88.6	0	0	0	0	0	0
48543	2	80	3	3	3	4.81	10.47134771	51.3	75	0	0	0	0	0	0
42948	1	41	3	3	3	4.75	10.29545478	99.7	102.8	0	0	0	0	0	0
37532	2	44	3	3	3	4.7	11.03064801	127.8	124.7	1	0	1	0	0	0
22398	2	50	3	3	3	4.7	11.69448055	153.1	144.7	0	1	0	0	0	0
36987	2	40	3	3	3	4.7	10.0178748	53.1	73	0	0	0	0	0	0
59236	1	64	3	3	3	4.64	10.93090892	84.7	100.6	0	0	0	0	0	0
54223	1	80	3	3	3	4.62	11.60989278	92.4	111.6	0	1	0	0	0	0
43313	2	68	3	3	3	4.62	11.05657876	60.5	86	0	1	0	0	0	0
23772	2	57	3	3	3	4.62	10.61722426	49.9	75	0	1	0	0	0	0
56348	1	80	3	3	3	4.62	11.44131565	67.5	94	0	0	0	1	0	0
45020	2	59	3	3	3	4.52	12.0701618	93.8	116.9	0	1	0	0	0	0
41019	2	58	3	3	3	4.52	10.6815291	54.7	79	0	0	0	0	0	0
59306	1	70	3	3	3	4.52	11.85466753	87.2	110.7	0	1	0	0	0	0
52251	1	43	3	3	3	4.43	9.117937186	74.5	78.7	0	0	0	0	0	0
48644	1	40	3	3	3	4.37	10.82566958	73.8	93	0	0	0	0	0	0
68271	1	43	3	3	3	4.25	9.642041322	74.1	83	0	0	0	0	0	0
40193	2	68	3	3	3	4.18	11.89782283	86.1	110.4	0	1	0	0	0	0
53777	1	63	3	3	3	4.16	10.69300125	130.6	122.2	0	0	0	0	0	0
53528	2	44	3	3	3	4.16	11.42857713	100.2	114.4	0	0	0	0	0	0
28215	2	60	3	3	3	4.13	10.76361764	97.9	106.5	1	0	0	0	0	0
48156	2	57	3	3	3	3.93	11.4599424	78.6	101.6	0	1	0	0	0	0
43602	2	54	3	3	3	3.93	11.05847968	73.8	95	0	0	0	0	0	0
46102	2	50	3	3	3	3.92	10.31335633	64.3	82.7	0	1	0	1	0	0
49349	2	46	3	3	3	3.92	10.66644193	102.9	108.2	0	0	0	0	0	0
53625	1	53	3	3	3	3.88	11.05074168	119.1	120.6	0	1	0	0	0	0
54752	2	66	3	3	3	3.69	10.6344178	67.7	87.5	1	0	0	1	0	0
31979	1	51	3	3	3	3.67	9.46725009	79.1	84.2	0	0	0	0	0	0
22573	2	85	3	3	3	3.66	11.45656005	57.8	87.1	0	1	0	0	0	0
40514	2	45	3	3	3	3.55	11.24722188	126.5	126.5	0	1	0	0	0	0
22831	2	60	3	3	3	3.34	10.60579277	67.6	87.2	0	0	0	0	0	0
36483	2	50	3	3	3	3.12	10.44722842	72.9	89.2	0	0	0	0	0	0
32296	1	43	3	3	3	3.11	11.57184434	131.9	132.9	0	0	0	0	0	0
52842	2	77	3	3	3	3	11.42165607	68.6	94.6	1	1	0	0	0	0
59146	2	51	3	3	3	2.86	11.07887622	84.1	101.6	0	0	0	0	0	0
58094	1	50	3	3	3	2.77	10.22477687	83.8	93.6	0	0	0	0	0	0
47578	1	55	3	3	3	2.64	11.43191848	86.3	106.2	0	0	1	0	0	0
57858	2	62	3	3	3	2.59	12.92461165	75.9	112.6	0	0	0	1	1	0
56641	2	44	3	3	3	2.4	12.16844891	76.6	106.5	0	0	0	0	0	0
51027	1	61	3	3	3	2.31	11.05676543	77.6	97.4	1	0	0	0	0	0
22134	2	85	3	3	3	2.23	11.20518509	64.8	90.2	0	0	0	0	0	0
22115	2	40	3	3	3	2.16	10.26385404	60.6	79.9	0	0	0	0	0	0
61905	2	77	3	3	3	2.12	11.23677208	117.3	121.7	0	0	0	1	1	0
67595	1	49	3	3	3	2.11	11.53583221	88.3	108.4	0	0	0	1	0	0
71839	2	57	3	3	3	2.04	13.01582615	120.2	142.7	1	0	0	0	1	0
40302	1	55	3	3	3	2.04	11.21316713	89.7	106.2	0	0	0	0	0	0
49212	1	77	3	3	3	1.96	11.35066725	68	93.6	0	1	0	0	0	0
35166	2	42	3	3	3	1.95	11.02767082	67.2	90.4	0	0	0	0	0	0
70268	1	46	3	3	3	1.93	12.52601393	156.1	156.5	0	1	0	0	0	0
58165	2	72	3	3	3	1.7	11.65776358	98.5	115.7	0	0	0	0	0	0
33675	2	56	3	3	3	1.6	11.44885497	95.7	112	0	1	1	1	1	0
69709	2	62	3	3	3	1.52	11.89798936	118.1	129.3	1	1	0	0	0	0
24751	2	76	3	3	3	1.5	11.6100752	58.5	88.8	1	1	1	1	0	0
43926	1	71	3	3	3	1.42	11.07285749	83.2	101	0	1	0	0	0	0
55792	2	41	3	3	3	1.39	10.80838527	60.4	84	0	1	1	1	1	0
53381	1	59	3	3	3	1.38	11.16628721	67	91.4	0	1	0	0	0	0
65337	1	63	3	3	3	1.25	10.82473256	106.1	111.5	0	0	0	0	0	0
51667	1	50	3	3	3	1.24	10.4682295	84.1	96	0	0	0	0	0	0
25212	1	50	3	3	3	1.22	10.30761445	61.6	80.9	0	1	0	0	0	0
67095	1	50	3	3	3	1.2	10.17730809	87.5	95.2	0	1	1	1	0	0
44669	2	76	3	3	3	1.18	12.62371002	65.8	102.4	0	0	0	0	0	0
46474	2	40	3	3	3	1.13	10.72242693	59.2	82.5	0	0	0	0	0	0
56171	2	48	3	3	3	1.12	11.48151482	109.6	120.2	0	0	0	0	0	0
58134	2	41	3	3	3	1.11	11.26056466	126.4	126.6	0	1	0	0	0	0
59953	1	42	3	3	3	1.11	11.76269362	118.6	128.1	0	0	0	0	0	0
39538	2	60	3	3	3	1.02	11.02623507	108.4	114.8	0	0	0	1	0	0
28812	1	59	3	3	3	1	12.8735366	86.6	119.8	0	0	0	0	0	0
27344	2	42	3	3	3	0.97	10.81253625	58.5	82.7	0	0	0	0	0	0
55012	2	41	3	3	3	0.92	11.04962866	110.4	116.1	0	1	0	0	0	0
36815	1	42	3	3	3	0.84	9.094481063	84.5	83.6	0	1	0	0	0	0
71591	2	55	3	3	3	0.82	11.73697243	112.7	124.6	0	0	0	0	0	0
29114	1	46	3	3	3	0.82	10.40429359	96.3	102.1	0	0	0	0	0	0
55446	2	53	3	3	3	0.65	10.92817185	83.4	99.8	0	1	0	0	0	0
69542	2	40	3	3	3	0.65	12.26843679	89.4	116	0	0	0	1	1	0
70300	1	46	3	3	3	0.61	10.66341724	93.3	103	0	0	0	0	0	0
59665	2	42	3	3	3	0.55	11.03794114	74.7	95.4	0	0	0	0	0	0
63992	1	44	3	3	3	0.4	11.37568585	146.1	137.5	0	0	0	0	0	0
54632	2	49	3	3	3	0.37	11.46017819	95	111.7	0	0	0	0	0	0
66889	1	59	3	3	3	0.36	10.08462871	75.8	87.8	0	0	0	0	0	0
40055	1	44	3	3	3	0.1	10.49405256	89.9	99.5	0	0	0	1	0	0
26878	1	76	3	3	3	0	12.02364599	95.5	117.5	0	0	1	0	0	0
29853	1	42	3	3	3	0	11.0609199	78.5	98	0	0	0	0	0	0
50357	1	43	3	3	3	0	9.986126146	76.6	87.4	0	0	0	0	0	0
66473	1	56	3	3	3	5	11.26128964	74.5	97.2	1	0	0	0	0	1
28914	1	62	3	3	3	5	10.58724457	63.4	84.3	1	0	0	0	0	1
54869	2	53	3	3	3	5	12.14522029	119.2	132.6	0	1	0	0	0	1
65841	1	63	3	3	3	5	11.75136545	114.6	125.8	0	0	0	0	0	1
67861	1	60	3	3	3	5	11.67832751	100.2	116.9	0	0	0	0	0	1
64998	1	54	3	3	3	5	10.6446062	120.4	116.8	0	0	0	0	0	1
49127	2	42	3	3	3	5	10.95072926	109.9	114.8	0	0	0	0	0	1
65824	1	57	3	3	3	5	10.62794825	108.1	110.5	0	0	0	0	0	1
21796	1	43	3	3	3	5	10.38921297	111.9	109.9	0	1	0	0	0	1
36601	2	46	3	3	3	5	11.97151827	82.9	109	0	1	0	0	0	1
60223	2	63	3	3	3	5	11.44343342	80.7	102.8	0	0	0	0	0	1
35469	1	45	3	3	3	5	10.58693776	81.2	95.4	0	0	0	0	0	1
70961	2	74	3	3	3	5	10.38561126	67.3	85.2	0	0	0	0	0	1
28844	1	59	3	3	3	5	9.705957319	74.9	84	0	0	0	0	0	1
59876	2	55	3	3	3	5	10.4505603	57	78.9	0	0	0	0	0	1
60220	1	53	3	3	3	5	11.61469729	134.1	134.5	0	1	1	0	0	1
21029	1	40	3	3	3	5	11.00115312	94.6	107	0	0	1	0	1	1
59206	1	58	3	3	3	5	12.0365245	123.2	133.6	0	1	0	1	0	1
71155	1	41	3	3	3	5	10.1821604	95.3	99.4	0	1	0	1	0	1
32556	2	41	3	3	3	5	11.01908067	72	93.5	0	0	0	1	0	1
69375	1	40	3	3	3	5	10.3381275	71.8	87.6	1	1	1	1	0	1
49568	1	52	3	3	3	5	10.79649018	91.9	103.5	0	0	0	0	0	1
33406	2	53	3	3	3	5	11.21678279	81.4	101.2	0	0	0	0	0	1
47325	1	53	3	3	3	5	10.16634674	90.1	96.5	0	0	0	0	0	1
41447	2	47	3	3	3	5	12.20255704	150.1	149.5	0	0	0	1	0	1
41092	2	63	3	3	3	4.9	11.55626854	122.3	127.8	0	0	0	0	0	1
23595	1	44	3	3	3	4.83	10.6544688	110.7	112.1	0	0	0	0	0	1
46563	1	60	3	3	3	4.81	11.32714271	88.9	106.8	1	1	0	0	1	1
29050	2	46	3	3	3	4.62	11.33134203	116.3	122.2	0	0	0	0	0	1
57570	2	67	3	3	3	4.62	10.2904845	50.6	73.2	0	0	0	0	0	1
59788	1	80	3	3	3	4.62	12.00830935	98.7	119.3	0	0	0	0	0	1
34573	1	66	3	3	3	4.59	11.41321053	103.3	116	0	1	0	0	0	1
61853	2	40	3	3	3	4.52	9.474080549	44.5	63.2	0	0	0	0	0	1
41514	1	70	3	3	3	4.33	11.96945483	87.4	111.9	0	0	0	0	0	1
32577	1	45	3	3	3	4.16	11.57793432	139.2	136.6	0	0	0	0	0	1
48208	1	52	3	3	3	4.04	11.56984815	80.8	104	0	0	0	1	0	1
43185	1	77	3	3	3	3.85	11.34969226	59.3	87.4	0	0	0	0	0	1
43801	1	72	3	3	3	3.85	11.3826508	88.2	106.9	0	0	0	0	0	1
21265	1	43	3	3	3	3.76	10.34226141	58.2	78.9	0	1	0	0	0	1
61855	1	45	3	3	3	3.69	10.7620554	89.3	101.7	0	1	1	0	0	1
67509	1	79	3	3	3	3.67	11.91395221	76.2	104	0	0	0	0	0	1
67503	2	45	3	3	3	3.67	11.42716847	100.4	114.5	0	0	0	1	0	1
34946	1	48	3	3	3	3.56	11.40818654	74.7	98.6	0	0	0	0	0	1
67447	2	57	3	3	3	3.47	10.80444867	57.6	82	0	0	0	0	0	1
55901	2	54	3	3	3	3.23	10.22229313	61.4	80.1	0	1	0	0	0	1
62619	1	80	3	3	3	3.21	11.87115293	72.1	100.8	1	0	1	0	0	1
66289	1	41	3	3	3	3.21	10.77021963	101.3	108.4	0	0	0	0	0	1
53763	2	60	3	3	3	3.14	10.74007699	107.2	111.2	0	1	0	0	0	1
71234	2	47	3	3	3	2.92	10.23491756	94.7	99.6	0	0	0	0	0	1
65978	1	57	3	3	3	2.86	11.49422572	104.5	117.5	0	0	0	0	1	1
61525	2	46	3	3	3	2.77	11.98867173	97.7	118.5	0	0	0	0	0	1
63475	1	41	3	3	3	2.75	10.25422542	87.1	95.7	0	1	0	0	0	1
26957	2	61	3	3	3	2.48	10.13379992	78.7	89.9	0	0	0	0	0	1
45153	2	63	3	3	3	2.45	12.11931031	93.2	117	0	0	1	0	1	1
47590	2	49	3	3	3	2.31	11.72042751	55.1	87	0	0	0	0	0	1
36728	2	69	3	3	3	2.27	12.79947269	96.6	125.8	0	0	0	0	0	1
67450	1	55	3	3	3	2.24	11.86088232	105.8	122	0	0	0	0	0	1
23517	2	57	3	3	3	2.23	12.47940507	96.2	122.4	0	0	0	0	0	1
61720	1	50	3	3	3	2.22	11.20846282	121.8	123.7	0	1	0	0	0	1
40058	2	40	3	3	3	1.99	11.29588823	82.5	102.6	1	1	1	1	1	1
42543	1	45	3	3	3	1.96	9.267078717	60.7	72.2	0	0	0	1	0	1
42185	1	57	3	3	3	1.96	11.87708261	93.1	114.6	0	0	0	0	0	1
59716	1	41	3	3	3	1.94	10.08565716	79.1	89.7	0	0	0	0	0	1
44400	1	60	3	3	3	1.92	10.5909594	70.3	88.8	0	1	0	0	0	1
50238	1	51	3	3	3	1.92	10.86892286	66.3	88.5	0	0	0	0	0	1
60427	2	51	3	3	3	1.91	12.83308596	105	131.5	0	1	0	0	0	1
36343	1	48	3	3	3	1.89	10.45486277	74.6	90.3	1	1	0	0	0	1
70732	2	52	3	3	3	1.89	10.74790172	57.5	81.5	0	0	0	0	1	1
37690	2	58	3	3	3	1.88	12.17432561	140.1	144.1	0	1	1	0	0	1
42560	1	59	3	3	3	1.76	9.940657255	72.6	84.7	0	1	1	0	0	1
35729	2	41	3	3	3	1.66	11.2300607	63.8	89.7	0	0	1	0	1	1
30101	2	80	3	3	3	1.52	11.6498309	62.5	92.1	0	0	0	0	0	1
67889	2	42	3	3	3	1.43	11.20549066	76.8	98.2	0	0	0	0	0	1
65401	1	55	3	3	3	1.4	12.13226291	73.2	103.8	0	1	0	0	0	1
56390	2	44	3	3	3	1.37	11.35786449	92.1	109	0	0	0	0	0	1
61322	1	42	3	3	3	1.29	11.05110807	86.7	102.9	0	0	0	0	0	1
64651	1	58	3	3	3	1.24	11.54748236	92.9	111.3	1	0	0	0	0	1
58870	1	55	3	3	3	1.24	10.45573948	83.6	95.6	0	1	0	0	0	1
69295	1	49	3	3	3	1.2	10.92460501	91.5	104.5	1	1	1	0	0	1
62813	1	71	3	3	3	1.16	11.60464768	76.2	101.3	0	1	1	1	0	1
29677	1	54	3	3	3	1.09	10.61786237	74.1	91.4	0	1	0	0	0	1
48830	1	45	3	3	3	1.06	11.03241541	119.1	120.4	0	1	0	0	0	1
59296	2	72	3	3	3	1.04	12.39926732	61.2	97	0	0	0	0	0	1
31787	1	58	3	3	3	1.04	10.9590396	91.1	104.6	1	1	1	0	0	1
32859	2	65	3	3	3	1	10.65247498	44.8	71.3	1	0	0	0	1	1
70406	2	41	3	3	3	1	9.638094062	63	76.5	0	0	0	0	0	1
56965	1	68	3	3	3	0.91	10.58270326	48.5	73.7	0	0	0	0	0	1
34408	1	56	3	3	3	0.89	11.92800698	93.6	115.4	0	1	1	0	0	1
71379	2	60	3	3	3	0.83	11.1428602	75	96.5	0	0	0	0	0	1
56564	2	40	3	3	3	0.82	12.00949986	73.7	103.1	0	1	0	0	0	1
68128	1	58	3	3	3	0.75	12.22506705	81.7	110.5	0	0	0	0	0	1
47031	2	50	3	3	3	0.73	9.398953992	59.5	72.5	1	0	0	1	0	1
64244	2	40	3	3	3	0.61	9.634024601	69.3	80.2	0	0	0	0	0	1
50354	1	65	3	3	3	0.59	10.83402928	75.6	94.2	0	0	0	0	0	1
59210	2	53	3	3	3	0.55	11.11973403	52.8	80.8	0	0	0	0	0	1
40875	2	51	3	3	3	0.52	11.43189753	115.2	122.7	1	1	1	1	0	1
35633	2	58	3	3	3	0.33	10.83192004	61	84.6	0	1	0	0	0	1
62864	2	57	3	3	3	0.32	12.24975825	70.7	103	1	1	1	0	1	1
45501	2	47	3	3	3	0.28	10.60153768	86.5	98.6	0	0	0	0	0	1
41858	1	60	3	3	3	0.19	10.46048816	65.1	84.4	0	1	1	0	0	1
57411	1	52	3	3	3	0.15	10.88136103	89.6	103	0	1	0	0	1	1
53154	1	55	3	3	3	0.09	10.97013323	76.9	96.2	1	1	1	1	0	1
65633	1	57	3	3	3	0.04	11.25679282	74.1	96.9	0	0	1	1	0	1
59130	1	43	3	3	3	0	9.874801095	77.8	87.1	0	0	0	0	0	1
31944	2	66	3	3	3	2.61	12.53066142	72.1	106.4	0	1	1	0	1	1
35290	1	52	3	3	3	1.15	10.67525674	119.3	116.6	1	1	1	0	1	1
39930	1	50	3	3	3	0.72	10.33431631	57.7	78.5	1	1	1	0	1	1
47334	1	53	3	3	3	0	11.1860263	92.7	107.7	0	1	1	0	1	1
66444	2	43	4	3	3	5	10.41613606	58.4	79.6	1	1	1	0	0	0
64963	1	55	4	3	3	5	12.12852397	146.3	146.7	0	0	0	0	0	0
70686	2	48	4	3	3	5	10.3813058	122.5	114.9	0	1	0	0	0	0
62429	1	47	4	3	3	5	10.80536688	111.7	114.2	0	0	0	0	0	0
35155	2	41	4	3	3	5	11.82957634	89	111.6	0	0	0	0	0	0
39286	2	44	4	3	3	5	11.12255226	77	97.6	0	0	0	0	0	0
38888	2	57	4	3	3	5	10.13936263	85.4	93.7	0	0	0	0	0	0
66527	2	74	4	3	3	5	11.30830491	62.5	89.4	0	0	0	0	0	0
69409	2	50	4	3	3	5	10.22500324	65.1	82.5	0	0	0	0	0	0
46736	2	47	4	3	3	5	9.966931832	66.7	81.4	0	0	0	0	0	0
26876	1	42	4	3	3	5	9.502437133	73.2	81.3	0	0	0	0	0	0
44604	2	41	4	3	3	5	10.16988496	62.5	80.4	0	0	0	0	0	0
63998	2	48	4	3	3	5	10.72581306	54.8	79.4	0	0	0	0	0	0
28848	2	54	4	3	3	5	9.633979413	59	74	0	0	0	0	0	0
21928	1	40	4	3	3	5	9.992775752	95.2	97.5	0	0	0	1	0	0
30846	2	45	4	3	3	5	10.88136103	89.6	103	0	1	1	1	1	0
67365	2	58	4	3	3	5	12.16445582	138	142.9	0	1	0	0	0	0
54419	1	53	4	3	3	5	11.24444307	112	119	0	1	0	0	0	0
26809	2	46	4	3	3	5	11.04858253	113.1	117.5	0	0	0	0	0	0
31491	2	46	4	3	3	5	10.60934209	107.5	110	0	0	0	0	0	0
36357	1	47	4	3	3	5	10.97922261	78.7	97.4	0	0	0	0	0	0
53420	2	62	4	3	3	5	9.962963998	79.8	89	0	0	0	0	0	0
69227	2	62	4	3	3	5	10.41506489	68.5	86.2	0	0	0	0	0	0
71715	2	47	4	3	3	5	9.979924447	72.2	84.8	0	0	0	0	0	0
64741	2	44	4	3	3	5	11.58476596	216.1	170.3	0	1	1	0	0	0
65658	2	49	4	3	3	4.92	10.53167114	90.7	100.3	0	0	0	0	0	0
64371	2	51	4	3	3	4.92	10.79193195	91.8	103.4	0	0	1	0	0	0
29385	2	43	4	3	3	4.9	11.19195812	81.6	101.1	0	0	0	0	0	0
44695	2	41	4	3	3	4.84	9.933000127	118	107.9	0	0	0	0	0	0
50509	2	62	4	3	3	4.72	12.43680505	105.1	127.5	0	0	0	0	0	0
52702	2	46	4	3	3	4.32	12.14573278	100.4	121.7	0	0	0	0	0	0
68252	2	45	4	3	3	4.25	10.26731841	71.8	87	0	0	0	0	0	0
61132	2	46	4	3	3	4.12	10.87622258	196.6	152.5	0	1	1	1	1	0
62805	2	41	4	3	3	4.1	10.91722178	83.4	99.7	0	1	0	0	0	0
69807	2	61	4	3	3	4.06	11.72000306	120.4	128.6	0	0	0	0	0	0
48146	1	61	4	3	3	3.98	12.58189185	159.9	159.1	1	1	0	0	0	0
60718	2	44	4	3	3	3.84	11.78890163	73.4	101	0	0	0	0	0	0
55138	2	44	4	3	3	3.69	10.56235676	71	89	0	0	0	0	0	0
64305	2	41	4	3	3	3.67	12.42616086	85.5	114.9	0	1	0	0	0	0
56299	2	60	4	3	3	3.63	12.68414449	117	137.2	0	0	0	0	0	0
33765	1	41	4	3	3	3.57	9.55660627	84.6	87.9	0	0	0	0	0	0
56809	2	52	4	3	3	3.55	12.0279755	100.7	120.7	0	0	0	0	0	0
61778	2	55	4	3	3	3.43	10.40664896	90.5	99	0	0	0	0	0	0
64938	1	40	4	3	3	3.4	9.923613623	70.8	83.5	0	0	0	0	0	0
55397	2	42	4	3	3	3.39	12.04532396	152.4	148.7	0	1	0	0	0	0
30881	2	43	4	3	3	3.38	11.9727481	131.7	137.4	0	0	0	0	0	0
46367	1	53	4	3	3	3.37	11.63034168	186.9	159	0	0	1	0	0	0
68582	2	42	4	3	3	3.35	11.6658185	77.2	102.5	0	0	0	0	0	0
29070	1	49	4	3	3	3.34	9.939024627	93.1	95.9	0	0	0	0	0	0
55057	2	71	4	3	3	3.32	12.0427654	76.6	105.4	1	1	0	0	0	0
65261	2	41	4	3	3	3.21	11.69130052	113.4	124.5	0	0	0	0	0	0
59247	2	48	4	3	3	3.04	11.95195787	113.8	127.5	0	0	0	0	0	0
70766	2	45	4	3	3	3.02	10.26810033	84.7	94.5	0	0	0	0	0	0
38875	2	41	4	3	3	2.76	10.14870851	94.2	98.5	0	1	0	0	0	0
27317	1	47	4	3	3	2.69	10.68711276	107.1	110.6	0	0	0	0	0	0
62811	2	40	4	3	3	2.69	11.11051206	96.6	109.2	0	0	0	0	0	0
64974	2	42	4	3	3	2.65	11.79256086	118	128.1	0	0	0	0	0	0
66898	2	45	4	3	3	2.6	10.84100201	52.7	78.7	0	0	0	0	0	0
46043	2	40	4	3	3	2.56	12.21059511	190.2	168.4	0	1	0	0	0	0
34579	1	40	4	3	3	2.49	9.93077522	87.7	93	0	1	0	1	0	0
32477	2	41	4	3	3	2.38	9.796610756	72.3	83.3	0	1	0	0	0	0
53963	2	47	4	3	3	2.33	9.833321903	69.2	81.8	0	0	0	0	0	0
64553	2	65	4	3	3	2.31	11.72528212	83.9	107.4	0	1	1	0	0	0
38621	2	40	4	3	3	2.23	10.18029346	124.3	113.5	0	0	0	0	0	0
41877	2	42	4	3	3	2.19	9.511854814	58.9	73	0	1	0	0	0	0
66093	2	41	4	3	3	2.15	11.34832063	101.8	114.5	0	0	0	0	0	0
45035	2	45	4	3	3	2.14	11.10270878	84.4	102	0	1	0	0	0	0
50347	1	44	4	3	3	2.12	9.598190065	89.1	90.6	0	0	0	0	0	0
71482	2	40	4	3	3	2	10.76620542	65.3	87	0	0	0	0	0	0
30354	1	71	4	3	3	1.98	11.76063716	72.3	100	0	0	0	0	0	0
66550	2	42	4	3	3	1.9	11.59228439	113.5	123.5	0	0	0	0	0	0
38414	2	61	4	3	3	1.87	10.65558367	90.2	101.2	0	1	0	0	1	0
31105	1	40	4	3	3	1.83	9.324186025	76.4	81.5	0	0	0	0	0	0
36134	2	44	4	3	3	1.81	11.47269596	90.1	108.9	0	0	0	0	0	0
42064	2	48	4	3	3	1.71	11.17567044	82	101.2	0	0	0	0	0	0
43195	2	52	4	3	3	1.66	11.81802745	63.4	94.1	0	1	0	0	0	0
70464	2	60	4	3	3	1.65	10.83693416	74.6	93.6	0	0	0	0	0	0
55965	2	63	4	3	3	1.62	11.04526825	73.2	94.5	0	0	0	0	0	0
50766	2	56	4	3	3	1.57	9.953580081	58.3	76	0	0	0	0	0	0
55808	1	49	4	3	3	1.55	10.23881054	108.6	106.7	0	0	0	0	0	0
26067	1	40	4	3	3	1.54	12.0672676	171	157.8	0	0	0	0	0	0
24671	2	72	4	3	3	1.54	10.63063879	58.2	81.1	0	0	0	0	0	0
67516	2	47	4	3	3	1.47	11.22700985	95.3	109.6	0	0	0	0	0	0
63699	2	47	4	3	3	1.46	10.02673678	67.7	82.5	0	0	0	0	0	0
39696	2	41	4	3	3	1.45	10.38888889	81	93.5	0	0	0	0	0	0
65009	2	51	4	3	3	1.41	12.29045874	160.9	155.9	1	1	1	1	1	0
62736	2	40	4	3	3	1.4	11.18490609	61.2	87.5	0	1	1	1	0	0
63212	1	62	4	3	3	1.34	11.7897139	71.8	99.9	0	1	1	1	0	0
36754	2	50	4	3	3	1.33	12.27547355	100.4	123	1	1	0	0	0	0
40771	1	48	4	3	3	1.22	10.14585114	83.3	92.6	0	0	0	0	0	0
36307	2	40	4	3	3	1.2	12.86732746	124.2	143.4	0	1	0	0	0	0
65893	2	55	4	3	3	1.18	12.83361341	79.6	114.5	0	0	0	0	0	0
50131	1	50	4	3	3	1.15	9.936871636	80.4	89.1	0	0	0	0	0	0
68404	2	65	4	3	3	1.1	10.3444526	105.2	106.1	0	0	0	0	0	0
65998	2	67	4	3	3	1.1	11.55547883	88	108.4	0	0	0	1	0	0
67690	2	40	4	3	3	1.07	10.94269006	94.9	106.6	0	1	0	0	0	0
71577	1	47	4	3	3	1.02	10.38777381	109.5	108.7	0	0	0	0	0	0
66988	2	40	4	3	3	0.93	10.87603369	88.3	102.2	0	0	0	0	0	0
41587	2	44	4	3	3	0.86	10.51173762	77.1	92.3	0	0	0	0	0	0
65331	2	54	4	3	3	0.81	10.9104727	114.8	116.9	0	0	0	0	0	0
44904	1	57	4	3	3	0.77	11.37817502	88.6	107.1	0	0	0	0	0	0
62599	2	50	4	3	3	0.76	9.751537326	75.8	84.9	0	0	0	0	0	0
58205	1	62	4	3	3	0.69	10.65083622	76.9	93.4	0	1	0	0	0	0
36296	2	51	4	3	3	0.63	10.11972501	163	129.2	0	1	0	0	0	0
62083	2	40	4	3	3	0.63	10.6393569	66.1	86.5	0	0	0	0	0	0
46509	1	56	4	3	3	0.49	11.01370914	106.2	113.5	0	0	0	0	1	0
31334	2	55	4	3	3	0.31	10.51242944	108.3	109.4	1	1	0	0	0	0
48348	1	55	4	3	3	0.18	10.21939894	76.7	89.5	0	0	0	0	0	0
35157	1	46	4	3	3	0	10.49933724	87.3	98.1	0	0	0	0	0	0
39349	2	49	4	3	3	0	10.73902064	91.1	102.5	0	0	0	0	0	0
54441	2	45	4	3	3	0	11.57393301	75.1	100.3	0	0	1	1	0	0
64161	2	51	4	3	3	5	11.77452172	150.4	144.4	1	1	1	0	0	1
37442	2	55	4	3	3	5	12.16786498	111.7	128.6	0	0	0	0	0	1
51395	2	56	4	3	3	5	12.36728429	89.5	117	0	0	0	0	0	1
24157	2	45	4	3	3	5	12.1755751	90.3	115.7	0	0	0	0	0	1
36309	2	47	4	3	3	5	10.55075914	70.2	88.4	0	0	0	0	0	1
32300	1	53	4	3	3	5	9.699160924	54.8	71.8	0	0	0	0	0	1
45755	1	57	4	3	3	5	11.2051784	104.6	114.6	0	1	1	0	0	1
56172	2	62	4	3	3	5	11.81589542	70.2	99	0	0	0	1	0	1
48492	1	69	4	3	3	5	11.90314738	127.3	134.3	0	0	0	0	0	1
24140	2	61	4	3	3	5	12.79468762	76.9	112.2	0	0	0	0	0	1
32959	2	51	4	3	3	5	11.50618926	82.8	104.7	0	0	0	0	0	1
68714	2	55	4	3	3	5	10.26352229	54.4	75.7	0	0	0	0	0	1
64311	1	54	4	3	3	5	11.12745824	97.9	110.1	0	1	0	1	0	1
64469	1	47	4	3	3	4.96	10.34891868	84.8	95.3	0	0	0	0	0	1
29175	2	52	4	3	3	4.95	11.46108781	145.4	138.2	0	1	0	0	0	1
35612	1	42	4	3	3	4.9	9.631701306	78.8	85.5	0	0	0	0	0	1
69436	1	46	4	3	3	4.66	9.575001746	97.2	94.4	0	0	0	0	0	1
27932	1	41	4	3	3	4.45	10.67142476	89.4	100.9	0	0	0	0	0	1
60788	1	61	4	3	3	4.43	11.2992926	121.6	124.6	0	0	0	0	0	1
26654	2	53	4	3	3	4.4	10.98880342	101.3	110.6	0	0	0	0	0	1
42753	2	43	4	3	3	4.38	10.11180966	76.6	88.5	0	1	1	0	0	1
48866	2	53	4	3	3	4.31	10.71635374	75.8	93.3	0	1	1	0	0	1
63891	2	55	4	3	3	4.13	11.59814475	67.8	95.5	0	1	1	1	0	1
33213	2	50	4	3	3	4.08	9.631447904	49.7	67.9	0	0	0	0	0	1
41014	1	55	4	3	3	4.08	11.92972547	81.2	107.5	0	1	1	0	0	1
68200	1	51	4	3	3	3.97	9.701425001	68	80	0	0	0	0	0	1
40356	1	48	4	3	3	3.73	9.800314437	83.4	89.5	0	0	0	0	0	1
27429	2	72	4	3	3	3.71	11.3809306	107.5	118	0	1	0	0	0	1
70050	2	49	4	3	3	3.64	10.90608689	68.1	90	0	0	0	0	0	1
42867	1	68	4	3	3	3.41	11.17614682	79.9	99.9	0	0	0	0	0	1
57133	2	55	4	3	3	3.28	10.130165	49.4	71.2	0	0	0	0	0	1
62411	2	51	4	3	3	3.21	12.21094966	67.2	100.1	0	0	0	0	0	1
34754	1	42	4	3	3	2.96	10.7035336	96.6	105.2	1	0	0	0	0	1
25298	2	48	4	3	3	2.89	10.9668264	135.8	127.8	0	1	1	0	1	1
26385	1	52	4	3	3	2.87	11.3069732	99.7	112.9	0	0	1	0	1	1
53817	2	44	4	3	3	2.73	11.85857866	87.3	110.8	0	0	0	0	0	1
21177	2	43	4	3	3	2.67	11.7724999	76.4	102.9	1	1	1	1	1	1
31958	2	49	4	3	3	2.65	11.29903291	85.7	104.6	0	0	0	0	0	1
51680	2	60	4	3	3	2.59	12.13693775	98.9	120.7	0	1	0	0	0	1
62718	1	63	4	3	3	2.51	10.85428945	85.9	100.6	0	0	0	0	0	1
44392	2	55	4	3	3	2.45	10.88432514	60.7	84.8	0	0	0	0	0	1
34523	1	43	4	3	3	2.38	11.01349213	100.3	110.3	0	0	0	0	0	1
67046	1	66	4	3	3	2.38	10.11120278	62.6	80	0	1	1	0	0	1
52903	1	51	4	3	3	2.22	10.68541576	83.6	97.7	0	0	0	0	0	1
46379	2	49	4	3	3	2.22	9.956161772	63.6	79.4	0	1	0	0	0	1
55755	2	44	4	3	3	2.18	11.06229475	82.7	100.6	0	1	0	0	0	1
67858	2	68	4	3	3	1.98	10.65842603	44	70.7	0	0	0	0	0	1
71708	1	64	4	3	3	1.88	12.59460408	92.3	121	0	0	0	0	0	1
67380	2	58	4	3	3	1.88	10.99190237	131.4	126	0	0	0	1	0	1
37945	2	53	4	3	3	1.69	10.64815064	52.7	77.3	0	0	0	0	0	1
25461	2	46	4	3	3	1.67	11.54757407	93.4	111.6	0	0	0	0	0	1
68488	2	58	4	3	3	1.61	11.71575364	78.8	104	0	0	0	0	0	1
50785	2	60	4	3	3	1.43	11.62331314	56.8	87.6	0	0	0	0	0	1
57296	1	44	4	3	3	1.39	9.189562119	69.3	76.5	0	0	0	0	0	1
28854	2	41	4	3	3	1.36	12.04541071	89.1	113.7	0	1	0	0	0	1
65562	2	62	4	3	3	1.36	12.37384796	116.4	133.5	0	1	1	1	1	1
55909	2	54	4	3	3	1.24	10.64228059	67.6	87.5	0	1	0	0	0	1
41267	1	73	4	3	3	1.15	12.35572644	99.1	123	0	0	0	0	0	1
48443	2	47	4	3	3	1.08	10.3154415	76.8	90.4	0	1	0	0	0	1
54397	2	52	4	3	3	1.02	12.04010493	85.3	111.2	0	0	0	0	0	1
35770	2	43	4	3	3	0.93	10.150889	76.7	88.9	0	1	0	0	0	1
40106	1	50	4	3	3	0.93	9.379688222	70.4	78.7	0	0	0	1	0	1
57374	1	42	4	3	3	0.92	10.17084824	93.6	98.4	1	0	1	0	0	1
59087	2	55	4	3	3	0.92	11.34670651	117.7	123.1	0	1	1	1	0	1
66405	1	58	4	3	3	0.9	11.20799131	88.1	105.2	0	0	0	0	0	1
41934	1	41	4	3	3	0.88	10.26865995	82.2	93.1	0	1	0	0	0	1
67326	2	47	4	3	3	0.76	11.78628252	150.1	144.4	1	1	1	1	1	1
59924	1	68	4	3	3	0.68	11.11738451	63.8	88.8	0	0	0	1	0	1
71284	2	64	4	3	3	0.67	11.04213903	97.8	109.2	0	0	0	1	0	1
21614	1	50	4	3	3	0.64	10.31472209	79.9	92.2	0	0	0	0	0	1
50364	2	46	4	3	3	0.62	10.23525065	78.7	90.8	1	1	1	1	1	1
33798	1	50	4	3	3	0.41	10.37756374	63.2	82.5	0	1	0	0	0	1
62005	1	50	4	3	3	0.37	11.17669729	93.2	107.9	0	0	1	0	0	1
46203	2	64	4	3	3	0.04	11.9925926	80.8	107.8	0	1	0	0	0	1
68966	2	63	4	3	3	0	11.3796211	80.5	102.1	0	1	0	0	0	1
29352	1	79	4	3	3	1.56	12.645397	64.3	101.4	0	1	0	0	1	0
26135	1	45	1	2	3	5	10.24505582	77	89.9	0	0	0	0	0	0
59493	2	52	1	2	3	3.43	11.21630841	59.2	86.3	0	0	0	0	0	0
58869	1	51	1	2	3	2.7	11.76204788	66.2	95.7	1	0	0	0	0	0
57335	2	58	1	2	3	2.7	12.09927501	62.3	95.5	0	0	0	0	0	0
56870	1	53	1	2	3	2.7	10.10260057	65.4	81.7	0	0	0	0	0	0
58980	2	54	1	2	3	2.7	10.41397397	52.7	75.6	0	0	0	0	0	0
41409	1	51	1	2	3	2.55	10.88057758	72.9	92.9	0	0	0	0	0	0
51799	1	50	1	2	3	2.31	10.31376308	85.2	95.2	0	0	0	0	0	0
23801	2	41	1	2	3	2.18	10.46327762	56	78.3	0	0	0	0	0	0
31082	1	41	1	2	3	1.93	11.24867632	86.8	104.8	0	1	0	0	0	0
51848	1	52	1	2	3	1.74	10.86012147	83.1	99	0	1	0	0	0	0
27688	2	64	1	2	3	1.08	10.77679258	78.2	95.3	0	0	0	0	0	0
54833	1	53	1	2	3	1.02	11.4544309	62.7	90.7	1	0	0	0	0	0
30331	2	47	1	2	3	0.8	11.11904039	60.8	86.7	0	0	0	0	0	0
27213	2	76	1	2	3	0.78	10.95422919	80.2	98.1	1	0	0	0	0	0
41731	2	46	1	2	3	0.51	11.21856338	87.6	105	0	1	0	0	0	0
49452	1	41	1	2	3	0.44	10.4646968	49.6	73.7	0	0	0	0	0	0
29173	1	40	1	2	3	2.06	9.968552704	83.7	91.2	0	1	0	0	0	1
33506	2	46	1	2	3	1.53	10.76327954	57.9	81.9	1	1	0	0	1	1
66439	2	48	1	2	3	1.53	10.36651315	90.1	98.4	0	0	0	0	0	1
63957	2	59	1	2	3	1.33	11.36876733	97.4	112.2	0	1	1	0	0	1
55629	1	62	1	2	3	1.2	13.21819172	70.9	111.3	0	1	0	0	0	1
41550	1	45	1	2	3	0.47	10.95129126	69.2	91.1	0	0	0	0	0	1
60429	1	40	2	2	3	5	11.7503635	103.6	119.6	0	0	0	0	0	0
63665	1	56	2	2	3	2.91	11.26022846	82.7	102.4	0	0	0	0	0	0
70507	2	80	2	2	3	2.69	12.14121214	62	95.6	0	1	0	0	0	0
62548	1	57	2	2	3	2.64	11.59109132	92.7	111.6	0	0	0	0	0	0
60388	2	51	2	2	3	2.08	11.47811428	72.6	97.8	0	0	0	0	0	0
49731	1	43	2	2	3	1.92	10.76118013	93.4	104	0	0	0	0	0	0
69474	2	66	2	2	3	1.74	11.98188026	49.5	84.3	0	0	1	0	0	0
68069	2	66	2	2	3	0.41	12.84928841	99.7	128.3	0	1	0	0	0	0
62764	2	51	2	2	3	0.36	12.1293074	102	122.5	0	1	0	0	0	0
66451	2	52	2	2	3	5	11.23058348	74.6	97	0	0	0	0	0	1
51434	2	52	2	2	3	3.29	11.15877431	87.7	104.5	0	0	1	0	1	1
68833	1	41	2	2	3	1.61	10.89781217	65.8	88.4	0	0	0	0	0	1
28142	2	41	2	2	3	0.64	10.64924069	72.7	90.8	0	0	0	0	0	1
63021	2	46	2	2	3	2.38	10.84652289	54.4	80	0	0	0	0	0	0
67696	2	67	2	2	3	1.68	12.33262455	56.5	92.7	0	0	0	0	0	0
65384	2	72	2	2	3	1.68	11.58325426	48.9	81	0	1	0	0	0	0
69386	1	52	2	2	3	1.21	11.16339337	102.1	112.8	0	0	0	0	0	1
67385	1	47	2	2	3	1.16	10.13835326	66.7	82.8	0	0	0	1	0	1
31153	2	44	2	2	3	1.03	11.22943785	109.3	117.4	0	0	0	0	0	1
54334	1	45	2	2	3	0.92	9.587392083	57.5	72.7	0	0	0	0	0	1
32868	2	41	2	2	3	0	12.01489224	121.8	132.6	0	0	1	1	0	1
42346	1	54	3	2	3	5	12.02172436	85.1	110.9	0	0	0	0	0	0
26585	2	49	3	2	3	5	10.378737	45.1	69.7	0	1	0	0	0	0
56423	2	52	3	2	3	4.43	11.04461482	45.5	74.5	0	1	0	0	0	0
33283	1	43	3	2	3	4.08	10.09916234	73.7	86.7	0	0	0	0	0	0
42280	2	58	3	2	3	3.65	10.70479407	47.4	73.7	0	0	1	1	1	0
57844	1	57	3	2	3	3.43	11.24426547	115.8	121	0	0	0	0	0	0
47519	1	49	3	2	3	3.29	10.88121593	46.5	74.2	0	0	0	0	0	0
57238	1	80	3	2	3	3.09	12.14359037	83.1	110.7	0	1	0	0	0	0
35397	2	49	3	2	3	2.73	10.83610757	120.6	119	0	1	0	0	1	0
46733	2	41	3	2	3	2.42	11.02461138	85.6	102	0	0	0	0	0	0
50236	1	44	3	2	3	2.42	10.37307177	80.9	93.3	0	0	0	0	0	0
63579	1	63	3	2	3	2.41	10.91872252	65.4	88.3	0	1	0	0	0	0
31388	2	60	3	2	3	2.4	12.43308374	136.2	145.1	0	1	0	0	0	0
63847	1	58	3	2	3	2.24	12.17252608	71.6	103	0	1	0	0	0	0
62586	1	70	3	2	3	2.02	11.73882809	117.6	127.3	1	1	0	0	1	0
68505	1	57	3	2	3	1.97	11.8978924	76.7	104.2	1	1	0	0	0	0
50990	2	48	3	2	3	1.96	11.09901709	64.3	89	0	0	0	0	0	0
22574	2	47	3	2	3	1.93	11.74343256	113.3	125	0	1	0	0	0	0
43015	1	80	3	2	3	1.92	10.75548697	80	96.2	0	0	0	0	0	0
66584	1	44	3	2	3	1.89	10.38077728	74.5	89.6	0	0	0	0	0	0
46575	2	62	3	2	3	1.79	11.54769585	69.4	96.2	0	1	0	0	0	0
40940	1	85	3	2	3	1.73	10.99703739	62.3	86.8	0	0	0	0	0	0
46028	2	80	3	2	3	1.68	12.09254977	62.5	95.6	0	0	0	0	0	0
39413	2	53	3	2	3	1.67	11.91454639	94.3	115.7	0	1	0	0	0	0
27528	2	59	3	2	3	1.29	10.50345565	117.8	114	0	1	0	0	0	0
70391	2	80	3	2	3	1.29	11.68494615	77.7	103	0	1	0	0	0	0
69981	1	62	3	2	3	1.29	11.76105918	76.4	102.8	0	0	0	0	0	0
62476	1	40	3	2	3	1.29	10.69338192	75.8	93.1	0	0	1	0	0	0
46452	1	67	3	2	3	1.27	11.15663875	68	92	0	0	0	0	0	0
70164	2	46	3	2	3	1.24	12.28933952	107.3	127.3	0	1	0	0	0	0
41793	1	43	3	2	3	1.18	11.9749739	143.4	143.4	0	0	0	0	0	0
44644	2	42	3	2	3	1.18	10.36470239	75.4	90	0	0	0	0	0	0
44774	2	68	3	2	3	1.18	10.88535359	66.1	88.5	0	0	0	0	0	0
71455	1	70	3	2	3	1.16	11.01360545	80.8	99	0	0	0	0	0	0
48413	1	63	3	2	3	1.15	10.78321972	89.3	101.9	0	0	0	0	0	0
21637	1	43	3	2	3	1.11	10.92594038	83.1	99.6	0	0	0	0	0	0
30212	2	77	3	2	3	1.07	11.64975853	96.6	114.5	0	1	0	0	0	0
28746	2	80	3	2	3	1.07	12.30387107	63.7	98.2	0	0	0	0	0	0
68672	1	46	3	2	3	0.98	11.24042364	81.7	101.6	0	0	0	0	0	0
53582	2	56	3	2	3	0.97	12.42323366	78.4	110	0	0	0	0	0	0
46210	1	77	3	2	3	0.87	13.6480464	89.2	128.9	0	0	0	0	0	0
68810	1	80	3	2	3	0.66	12.56337691	138.4	147.8	0	1	0	0	0	0
63889	1	48	3	2	3	0.36	10.45471941	95	101.9	0	0	0	0	0	0
30619	1	73	3	2	3	5	11.68522939	109.9	122.5	1	1	1	1	1	1
64228	1	44	3	2	3	5	11.45871792	112.8	121.7	0	1	0	0	0	1
42077	1	49	3	2	3	5	12.00674893	91.1	114.6	0	1	1	0	0	1
24147	2	51	3	2	3	4.45	10.91156457	58	83.1	0	0	0	0	0	1
33827	2	43	3	2	3	4.39	9.40096177	65.7	76.2	0	0	0	0	0	1
42183	2	41	3	2	3	4.38	11.37461906	77.6	100.2	0	0	0	0	0	1
31529	2	42	3	2	3	4.22	12.11572147	76.4	105.9	0	0	0	1	0	1
32632	2	55	3	2	3	4.08	12.36073545	71.2	104.3	1	1	1	0	1	1
66747	1	59	3	2	3	3.97	12.3155744	135.2	143.2	0	0	1	1	0	1
51933	1	54	3	2	3	3.69	11.8518708	95.3	115.7	0	0	0	0	0	1
21620	1	66	3	2	3	3.34	11.24318264	69.9	94	0	0	0	0	0	1
24162	1	40	3	2	3	3.32	10.03170832	110.6	105.5	1	1	0	0	0	1
69896	1	49	3	2	3	2.86	11.4042523	74.6	98.5	0	0	0	0	0	1
30711	2	59	3	2	3	2.8	11.96666667	81	107.7	0	1	0	0	0	1
21582	2	77	3	2	3	2.67	10.56163568	59.4	81.4	0	0	0	0	0	1
34122	1	73	3	2	3	2.45	11.64481478	93.5	112.6	0	0	0	0	0	1
28096	2	45	3	2	3	2.23	10.56914589	59.9	81.8	0	0	0	0	0	1
43131	1	64	3	2	3	2.22	10.6689828	92.3	102.5	0	0	0	0	0	1
27697	1	54	3	2	3	1.92	11.48302075	102.4	116.2	0	0	0	0	0	1
43084	1	68	3	2	3	1.83	12.36844425	85.7	114.5	1	1	1	0	1	1
47860	1	52	3	2	3	1.75	9.921617096	63.4	79	1	0	0	0	0	1
59692	1	65	3	2	3	1.66	10.73765666	80.6	96.4	0	0	0	1	0	1
40298	1	52	3	2	3	1.59	10.3407904	88.9	97.5	0	1	1	0	0	1
60863	2	52	3	2	3	1.58	12.03814542	83.8	110.2	1	1	1	1	1	1
50101	1	72	3	2	3	1.47	11.35903051	114.6	121.6	0	1	1	0	0	1
65757	2	45	3	2	3	1.45	11.75021289	83.7	107.5	1	1	1	1	1	1
62604	2	73	3	2	3	1.42	11.57142857	49	81	1	0	0	0	0	1
55572	2	80	3	2	3	1.39	12.46961447	67.7	102.6	0	0	0	0	0	1
48503	1	58	3	2	3	1.35	11.60361192	94.5	112.8	0	0	0	0	0	1
55527	1	78	3	2	3	1.29	11.25371378	105.7	115.7	0	0	0	0	0	1
29109	1	63	3	2	3	1.29	11.41321252	116.9	123.4	0	1	1	0	0	1
51569	2	56	3	2	3	1.23	10.6109336	68	87.5	0	0	0	0	0	1
43768	2	58	3	2	3	1.19	11.88763471	68.1	98.1	0	0	0	0	0	1
52823	2	41	3	2	3	1.15	12.06363364	93.1	116.4	0	0	0	0	0	1
43165	2	49	3	2	3	1.14	10.44202693	70.7	87.8	1	1	1	1	1	1
40389	1	71	3	2	3	1.14	12.1161162	147.2	147	0	1	0	0	0	1
49624	2	50	3	2	3	1	11.60183124	104.5	118.6	0	0	0	1	0	1
65250	1	41	3	2	3	0.9	11.5489188	88.1	108.4	0	0	0	0	0	1
66261	1	52	3	2	3	0.9	10.36174614	83	94.4	0	0	0	0	0	1
53886	1	52	3	2	3	0.71	9.895783614	75	85.7	0	1	0	0	0	1
55147	2	42	3	2	3	0.67	12.15340886	69.2	101.1	0	0	0	0	0	1
55266	2	53	3	2	3	0.65	12.53225162	144.6	150.7	0	1	0	0	1	1
58442	2	59	3	2	3	0.6	11.72617107	84.2	107.6	0	1	1	0	0	1
45194	1	40	3	2	3	0.58	10.67316984	74.3	92	0	0	0	0	0	1
64447	2	41	3	2	3	0.58	9.874379668	74.1	85	0	0	0	0	0	1
54216	2	40	3	2	3	0.55	12.19986415	144.2	146.5	1	1	1	0	0	1
35528	1	71	3	2	3	0.52	10.94433158	88.4	102.9	0	0	0	0	0	1
51164	1	47	3	2	3	0.1	10.64914422	86.6	99.1	1	1	0	0	1	1
64347	1	50	3	2	3	0	11.4296496	153.7	141.7	0	1	0	0	0	1
37708	1	54	3	2	3	0	11.61907572	85.6	107.5	0	0	0	0	0	1
27440	1	75	3	2	3	0.65	12.34096565	88.2	115.9	0	1	0	1	1	0
56379	1	80	3	2	3	1.66	12.45026469	64.9	100.3	0	1	1	0	1	1
29189	2	45	3	2	3	1.52	12.0053584	97.1	118.3	1	1	0	0	1	1
55848	2	55	4	2	3	4.89	10.73600547	78.3	95	0	0	0	1	0	0
64802	1	42	4	2	3	4.78	9.603954375	72.9	82	0	0	0	0	0	0
37038	1	49	4	2	3	4.08	10.36687134	74.7	89.6	0	0	0	0	0	0
64800	2	52	4	2	3	3.67	10.96622355	57.7	83.3	0	0	0	0	0	0
42028	1	45	4	2	3	3.38	9.990045807	59.1	76.8	0	0	0	1	0	0
43699	1	61	4	2	3	3.37	10.06340155	55.1	74.7	0	0	0	0	0	0
52845	2	53	4	2	3	3.23	10.81222202	77.2	95	0	0	0	0	0	0
21666	2	66	4	2	3	3.01	10.52768986	77.2	92.5	0	0	0	0	0	0
37071	1	59	4	2	3	2.93	10.83957151	78.6	96.1	0	0	0	0	0	0
49114	1	41	4	2	3	2.88	9.700275845	88.2	91.1	0	1	0	1	0	0
30405	1	45	4	2	3	2.8	12.05876216	142.6	144	0	0	0	0	0	0
66793	1	50	4	2	3	2.64	11.21481339	91.2	107.1	0	0	0	1	1	0
69701	1	52	4	2	3	2.57	10.74013828	78.9	95.4	0	0	0	0	0	0
21611	2	45	4	2	3	2.56	10.87705971	128.5	123.3	0	0	0	0	0	0
66520	2	54	4	2	3	2.36	11.94187218	113.1	127	0	1	0	0	0	0
71886	1	61	4	2	3	2.28	10.99973765	79.7	98.2	0	0	0	1	0	0
24717	2	66	4	2	3	2.27	11.30310808	63.4	90	0	1	0	1	0	0
55774	2	43	4	2	3	2.22	10.77378329	75.8	93.8	0	0	0	0	0	0
67079	1	53	4	2	3	2.15	11.08240802	77.4	97.5	1	0	0	0	0	0
65590	2	43	4	2	3	2.07	10.43014704	85.6	96.5	0	1	1	1	0	0
52431	1	41	4	2	3	2.03	12.23471085	96.2	120	0	0	0	0	0	0
70897	1	52	4	2	3	1.88	9.916613626	77.5	87.3	0	0	0	0	0	0
60817	1	40	4	2	3	1.74	10.34357161	79.8	92.4	0	0	0	0	0	0
36446	2	56	4	2	3	1.66	10.94829406	70	91.6	0	0	0	0	0	0
69902	2	48	4	2	3	1.61	11.34219619	90.5	107.9	0	0	1	1	0	0
61332	1	40	4	2	3	1.59	11.38059903	117	123.1	1	1	1	0	0	0
64058	2	50	4	2	3	1.26	10.73958722	53.7	78.7	0	0	0	0	0	0
25745	2	45	4	2	3	1.21	10.66300638	67.8	87.8	0	0	0	0	0	0
28927	2	52	4	2	3	1.05	11.94215843	87.8	111.9	0	1	0	0	0	0
56791	1	56	4	2	3	1.02	11.05365847	103.4	112.4	0	1	1	0	0	0
70774	2	49	4	2	3	0.95	11.88832122	92.6	114.4	0	1	0	0	0	0
70798	2	53	4	2	3	0.95	11.4	100	114	0	0	0	0	0	0
67014	2	48	4	2	3	0.95	11.80739358	83.2	107.7	0	1	0	0	0	0
61924	1	46	4	2	3	0.92	10.50050576	99.8	104.9	0	0	0	0	0	0
67226	2	43	4	2	3	0.87	11.24970395	74.5	97.1	0	0	0	0	0	0
40475	2	51	4	2	3	0.83	10.15123928	59.8	78.5	0	0	0	0	0	0
67070	2	64	4	2	3	0.76	10.7020163	73.9	92	0	0	0	0	0	0
68262	2	64	4	2	3	0.72	11.79530622	187.7	161.6	0	1	1	1	1	0
68884	2	54	4	2	3	0.65	11.51975118	100.7	115.6	0	0	0	0	0	0
69540	2	45	4	2	3	0.61	10.49038658	47.5	72.3	0	0	0	0	0	0
67098	2	62	4	2	3	0.43	10.49434006	57.1	79.3	0	0	0	0	0	0
58738	2	53	4	2	3	0.41	10.39194105	93.9	100.7	0	1	0	0	0	0
62414	1	58	4	2	3	0.4	10.06608446	42.6	65.7	0	0	0	0	0	0
64769	1	51	4	2	3	0.19	9.790008882	84.7	90.1	0	0	0	0	0	0
31720	2	73	4	2	3	0.1	11.09158491	68.8	92	1	1	0	0	0	0
64877	1	46	4	2	3	0.09	10.74901655	107.6	111.5	0	1	0	0	0	0
27261	2	45	4	2	3	0.08	10.65605044	81.5	96.2	0	1	0	0	0	0
59304	1	42	4	2	3	0	11.01306628	155.2	137.2	0	0	0	0	0	0
70728	2	42	4	2	3	0	12.01848073	125.8	134.8	0	0	0	1	0	0
68899	1	48	4	2	3	5	10.83361115	93.4	104.7	0	0	0	0	0	1
26473	2	41	4	2	3	5	12.01801032	100.7	120.6	0	1	1	0	0	1
51746	2	40	4	2	3	3.57	11.60599315	97.5	114.6	0	1	0	0	0	1
33390	1	46	4	2	3	3.46	10.29591142	84.6	94.7	0	0	0	0	0	1
55915	1	63	4	2	3	3.42	10.20166335	98.6	101.3	0	0	0	0	0	1
62404	1	44	4	2	3	2.95	10.13423636	80.1	90.7	0	1	0	0	0	1
52499	1	54	4	2	3	2.77	10.11340757	63.2	80.4	0	0	0	0	0	1
54406	1	46	4	2	3	2.37	10.42495104	65.7	84.5	0	0	0	0	0	1
60972	1	43	4	2	3	2.37	10.26680167	48.5	71.5	0	0	0	0	0	1
54478	1	43	4	2	3	2.27	11.97652988	134.7	139	0	0	0	0	0	1
63466	1	49	4	2	3	2.19	10.1090238	70.7	85	0	1	0	0	0	1
52884	2	44	4	2	3	2.18	11.3962978	78.7	101.1	0	0	0	0	0	1
46186	1	48	4	2	3	2.17	10.33485005	78.9	91.8	0	0	0	0	0	1
38157	2	44	4	2	3	2.11	10.17260459	69	84.5	0	0	1	0	0	1
62172	2	43	4	2	3	2.02	12.12517539	98.6	120.4	0	0	0	0	0	1
28365	1	41	4	2	3	2	9.941512487	69.2	82.7	0	1	1	0	0	1
42025	2	43	4	2	3	1.93	11.05783837	76	96.4	0	1	1	0	0	1
27269	2	40	4	2	3	1.92	11.04182525	84	101.2	0	1	1	0	0	1
33121	1	49	4	2	3	1.88	10.14305795	75.1	87.9	0	0	0	0	0	1
24660	2	44	4	2	3	1.86	9.79613455	106.3	101	0	1	0	0	0	1
45640	2	73	4	2	3	1.83	11.40597554	80.6	102.4	0	0	0	0	0	1
66139	1	47	4	2	3	1.8	9.843529313	64.9	79.3	0	0	1	0	0	1
60408	1	67	4	2	3	1.66	10.82384512	65.8	87.8	0	0	0	0	0	1
66079	1	54	4	2	3	1.65	11.54957719	92.2	110.9	0	1	0	0	0	1
46432	1	48	4	2	3	1.63	11.03843933	91	105.3	0	1	0	0	0	1
25444	2	43	4	2	3	1.44	12.37039336	114.9	132.6	1	1	1	0	0	1
33328	1	52	4	2	3	1.42	10.20035849	76.3	89.1	0	1	0	0	0	1
51141	2	48	4	2	3	1.4	11.42576616	93.7	110.6	0	0	0	0	0	1
51406	1	43	4	2	3	1.39	9.83606636	69.5	82	0	1	0	0	0	1
54665	1	41	4	2	3	1.37	10.7354841	80.8	96.5	0	0	0	0	0	1
21652	1	42	4	2	3	1.34	12.14515384	102.9	123.2	1	1	0	0	0	1
32857	2	42	4	2	3	1.34	11.60798359	79.5	103.5	0	1	0	0	0	1
62314	1	61	4	2	3	1.33	11.55700504	98.5	114.7	0	1	0	0	0	1
59713	2	65	4	2	3	1.28	11.04322217	63.5	88	0	0	0	0	0	1
60360	1	53	4	2	3	1.24	10.29811453	77.4	90.6	0	0	0	0	0	1
62307	1	61	4	2	3	1.2	11.58636857	113.8	123.6	0	0	0	0	0	1
62838	2	44	4	2	3	1.16	10.81416579	55	80.2	0	1	1	0	0	1
38402	2	45	4	2	3	1.09	9.746625714	57.8	74.1	1	1	0	0	0	1
56190	2	47	4	2	3	1.02	11.27874479	59.5	87	0	1	1	1	0	1
45485	1	52	4	2	3	0.93	10.30066805	50.5	73.2	1	1	0	0	0	1
68029	1	60	4	2	3	0.9	9.836190795	61.6	77.2	0	1	1	0	0	1
46003	2	68	4	2	3	0.88	11.82932587	87.1	110.4	0	1	0	0	0	1
40711	1	68	4	2	3	0.84	10.17998406	68.9	84.5	0	0	0	0	0	1
52721	1	60	4	2	3	0.83	12.1401094	91.3	116	0	1	1	0	1	1
58477	2	48	4	2	3	0.81	11.54392439	76.7	101.1	0	0	0	0	0	1
50327	1	46	4	2	3	0.78	10.76808626	89.2	101.7	0	0	0	0	0	1
64390	2	45	4	2	3	0.78	10.47411115	92.8	100.9	0	0	0	0	0	1
59944	2	47	4	2	3	0.76	11.82589012	110.3	124.2	1	1	1	1	0	1
63738	1	46	4	2	3	0.76	9.559258514	76.3	83.5	0	0	0	0	0	1
52341	1	54	4	2	3	0.74	10.46027291	116.7	113	0	1	1	1	0	1
63746	1	49	4	2	3	0.73	9.562873192	72.1	81.2	0	1	1	0	0	1
64977	2	63	4	2	3	0.72	12.42069968	65.6	100.6	0	1	0	0	0	1
36655	2	48	4	2	3	0.67	10.47878667	116.7	113.2	0	1	0	0	0	1
53338	2	54	4	2	3	0.61	11.33101041	76.8	99.3	1	1	0	1	1	1
26866	2	62	4	2	3	0.6	11.23736092	66.3	91.5	0	0	0	0	0	1
61476	1	44	4	2	3	0.55	10.97013323	76.9	96.2	0	0	0	0	0	1
63550	2	51	4	2	3	0.53	11.21954495	102.7	113.7	0	0	1	0	0	1
49312	2	51	4	2	3	0.41	11.25618637	92.4	108.2	0	0	1	1	0	1
63991	2	44	4	2	3	0.27	11.34238946	74.5	97.9	1	1	1	1	1	1
40596	1	44	4	2	3	0.27	9.825957908	63.5	78.3	0	0	0	0	0	1
68205	1	51	4	2	3	0.2	10.76474934	69.9	90	0	0	0	0	0	1
69319	1	42	4	2	3	0.05	9.693791146	60.5	75.4	0	0	0	0	0	1
52213	1	53	4	2	3	0	10.30516318	88.6	97	0	0	0	0	0	1
58194	1	46	4	2	3	0	10.07570807	74.9	87.2	0	0	0	0	0	1
56664	1	52	4	2	3	0	10.01277038	73.6	85.9	0	1	0	0	0	1
58854	1	44	4	2	3	0	9.372264779	58.2	71.5	0	0	0	0	0	1
54504	1	55	4	2	3	0	10.90162931	94.9	106.2	0	0	0	1	0	1
59229	1	51	4	2	3	0	10.98825725	70.1	92	0	1	1	1	0	1
44285	1	55	4	2	3	1.44	11.08507635	88.7	104.4	0	1	1	0	1	0
54361	1	47	1	1	3	4.32	11.47359134	123.1	127.3	0	0	0	0	0	0
21499	1	62	1	1	3	2.58	12.22811102	82.4	111	0	0	0	0	0	0
25964	1	62	1	1	3	2.49	12.24301387	128.9	139	0	0	0	0	0	0
23588	2	61	1	1	3	2.49	10.91607731	96.8	107.4	0	0	0	0	0	0
31820	1	58	1	1	3	2.36	10.34137738	74.4	89.2	0	0	0	0	0	0
34711	2	76	1	1	3	2.36	10.88628012	68.5	90.1	0	0	0	0	0	0
46269	1	50	1	1	3	2.31	11.07577315	76.7	97	0	0	0	0	0	0
46258	2	62	1	1	3	2.31	12.02325863	62.3	94.9	0	1	0	0	0	0
57893	1	43	1	1	3	2.18	10.69641648	84.8	98.5	0	0	0	1	0	0
59290	2	45	1	1	3	2.09	11.5336727	66	93.7	0	1	0	0	0	0
59992	1	56	1	1	3	1.94	11.36322597	102.6	115.1	0	1	0	0	0	0
26019	1	45	1	1	3	1.64	10.63839155	46.7	72.7	0	0	0	0	0	0
21055	2	73	1	1	3	1.47	12.61953373	60.8	98.4	0	1	0	0	0	0
46074	2	61	1	1	3	1.46	11.39497497	82.5	103.5	0	1	0	0	0	0
57869	2	73	1	1	3	1.4	12.33146279	59.1	94.8	0	0	0	0	0	0
69925	2	80	1	1	3	1.3	12.44101534	80.9	111.9	0	0	0	0	0	0
36036	2	55	1	1	3	1.24	11.5855527	79.5	103.3	0	1	1	0	0	0
44854	2	80	1	1	3	1.18	11.78263815	44.5	78.6	0	0	0	0	0	0
55099	2	50	1	1	3	1.13	11.73175747	75	101.6	0	0	0	0	0	0
68442	2	42	1	1	3	1.03	10.85165051	57.1	82	0	1	0	0	0	0
69602	1	49	1	1	3	0.98	12.42964306	60.4	96.6	0	0	1	0	0	0
62217	2	77	1	1	3	0.97	14.19570539	69.8	118.6	0	0	0	0	0	0
47724	2	42	1	1	3	0.92	11.60577166	87.4	108.5	0	0	0	0	0	0
64689	2	42	1	1	3	0.79	11.2984227	57.4	85.6	0	0	0	0	0	0
43018	2	68	1	1	3	0.7	12.12208341	74.6	104.7	1	0	0	0	0	0
65506	1	50	1	1	3	0.68	10.98658432	71.5	92.9	0	0	0	0	0	0
25135	1	68	1	1	3	0.68	12.08475115	104.1	123.3	0	0	0	0	0	0
41839	2	43	1	1	3	0.63	10.94634575	67.6	90	0	0	0	1	0	0
66959	2	43	1	1	3	0.54	11.10370883	73.2	95	0	0	0	0	0	0
46784	2	41	1	1	3	0.47	12.21852181	71.2	103.1	0	1	0	0	0	0
57330	2	69	1	1	3	0.39	12.42245492	85.7	115	1	0	0	1	0	0
53272	2	58	1	1	3	0.39	12.09986155	78.2	107	0	0	0	0	0	0
57475	1	52	1	1	3	0.39	11.06451668	73.1	94.6	0	0	0	0	0	0
23820	2	74	1	1	3	0.38	10.86855235	52.3	78.6	0	1	0	0	0	0
48588	2	66	1	1	3	0.3	11.72692219	48.3	81.5	0	0	0	0	0	0
23540	1	48	1	1	3	0.22	12.29700532	61.2	96.2	0	0	0	0	0	0
30807	2	65	1	1	3	0	11.8216108	83	107.7	0	1	0	0	0	0
28060	1	49	1	1	3	2.42	10.90168548	75.3	94.6	0	0	0	0	0	1
29881	1	44	1	1	3	2.4	10.8402236	80.4	97.2	0	0	0	0	0	1
41990	1	45	1	1	3	1.99	11.11545255	97.4	109.7	1	1	1	0	0	1
27393	1	44	1	1	3	1.97	11.04277805	111.3	116.5	0	0	0	0	0	1
24053	1	48	1	1	3	1.65	11.44615272	79.1	101.8	0	0	0	0	0	1
61154	2	44	1	1	3	1.64	12.59054994	72.9	107.5	0	0	0	0	0	1
41882	2	59	1	1	3	1.58	12.1665951	77.2	106.9	0	0	0	0	0	1
44196	1	40	1	1	3	1.53	11.74012889	86.2	109	0	0	0	0	0	1
44156	1	49	1	1	3	1.44	11.73793938	77	103	0	0	0	0	0	1
38801	1	55	1	1	3	1.28	11.382711	83.8	104.2	0	0	0	0	0	1
26739	1	43	1	1	3	1.06	11.72856674	80.3	105.1	0	0	0	0	0	1
34427	2	74	1	1	3	1	12.99137243	52.8	94.4	0	1	0	0	0	1
40122	2	58	1	1	3	0.97	12.18136128	47.1	83.6	0	0	0	0	0	1
38345	1	46	1	1	3	0.81	11.25913954	87.8	105.5	0	0	0	0	0	1
24539	1	51	1	1	3	0.78	11.52302449	64.3	92.4	0	0	0	1	0	1
48934	1	57	1	1	3	0.73	11.56408258	68.2	95.5	0	1	0	0	0	1
48987	2	49	1	1	3	0.7	11.21228077	47.9	77.6	0	0	0	0	0	1
21773	1	73	1	1	3	0.67	11.93136092	92.9	115	0	1	0	0	0	1
57460	2	60	1	1	3	0.66	12.28126877	66.3	100	0	0	0	0	0	1
48526	1	44	1	1	3	0.62	11.34681233	66.6	92.6	0	1	0	0	0	1
58704	2	47	1	1	3	0.61	12.33624375	86.6	114.8	0	0	0	0	0	1
43365	1	56	1	1	3	0.58	11.63123579	62.7	92.1	0	0	0	0	0	1
40396	2	62	1	1	3	0.51	11.5099039	60.6	89.6	0	0	0	0	0	1
48237	1	41	1	1	3	0.49	10.90185153	81.8	98.6	0	0	0	0	0	1
68401	1	43	1	1	3	0.46	10.63468379	65.7	86.2	0	0	0	0	0	1
40721	1	41	1	1	3	0.44	10.75912595	72.8	91.8	0	1	0	0	0	1
22146	1	60	1	1	3	0.33	10.43782137	55.7	77.9	0	0	0	0	0	1
21396	2	61	1	1	3	0.3	12.01257902	58.4	91.8	0	0	1	0	0	1
60771	2	42	1	1	3	0	10.2764605	85.1	94.8	0	0	0	1	0	1
26567	1	85	1	1	3	1.09	13.24875863	76	115.5	0	1	1	0	1	1
25405	1	73	1	1	3	0.45	12.82358113	84.1	117.6	0	1	0	1	1	1
71066	2	71	2	1	3	2.66	12.2203391	47.7	84.4	0	0	0	0	0	0
55607	2	70	2	1	3	2.54	11.56039243	62.1	91.1	0	1	0	0	0	0
66254	2	64	2	1	3	2.31	11.39661637	74.7	98.5	0	0	0	0	0	0
45497	2	54	2	1	3	1.73	11.27173059	75.9	98.2	1	1	1	1	0	0
50750	2	66	2	1	3	1.57	11.16369456	57.7	84.8	0	1	0	0	0	0
45368	1	50	2	1	3	1.47	11.01952681	69.4	91.8	0	0	0	0	0	0
41513	2	80	2	1	3	1.34	11.98124512	42.6	78.2	0	0	0	0	0	0
40768	2	46	2	1	3	1.11	11.69239202	77.3	102.8	0	1	0	0	0	0
69105	1	55	2	1	3	1.08	10.56252067	75.7	91.9	0	0	0	0	0	0
56881	2	42	2	1	3	0.98	12.21567837	96.5	120	0	0	0	0	0	0
36917	2	40	2	1	3	0.95	11.31861451	58	86.2	0	0	0	0	0	0
46485	2	53	2	1	3	0.93	12.56657016	77.6	110.7	0	0	0	0	0	0
51360	2	63	2	1	3	0.88	10.72266005	91.2	102.4	0	0	0	0	0	0
63698	1	42	2	1	3	0.87	11.12526083	105	114	0	1	0	0	0	0
22562	2	80	2	1	3	0.79	12.74396869	41.2	81.8	0	1	0	0	0	0
44252	2	58	2	1	3	0.71	11.32095402	62.5	89.5	0	0	0	0	0	0
70587	2	50	2	1	3	0.66	11.33893419	63	90	0	0	0	0	0	0
63070	2	70	2	1	3	0.64	12.03564339	66.3	98	0	0	0	0	0	0
46950	2	74	2	1	3	0.61	12.20841679	64.7	98.2	1	1	0	0	0	0
51858	2	44	2	1	3	0.58	11.26312001	94	109.2	0	1	0	0	0	0
69085	2	49	2	1	3	0.56	11.14360141	94.8	108.5	0	0	0	0	0	0
71559	2	51	2	1	3	0.3	12.04083478	70.5	101.1	0	0	0	0	0	0
62515	2	42	2	1	3	0.01	11.10496942	75.2	96.3	0	0	0	0	0	0
49590	1	50	2	1	3	3.98	11.555872	86.7	107.6	0	0	0	0	0	1
24857	1	49	2	1	3	2.99	11.08769182	69.9	92.7	0	1	0	0	0	1
49767	1	54	2	1	3	1.87	11.37579661	90.3	108.1	0	0	1	0	0	1
69993	2	40	2	1	3	1.29	12.17699218	118.4	132.5	0	1	1	0	1	1
54791	2	48	2	1	3	1.24	10.75029069	70.4	90.2	0	0	0	0	0	1
27029	1	58	2	1	3	0.99	12.20567992	84.2	112	1	0	0	0	0	1
30143	2	43	2	1	3	0.99	11.49406171	82.5	104.4	0	0	0	0	0	1
71261	2	50	2	1	3	0.93	11.03439736	34.7	65	0	0	0	1	1	1
46037	1	69	2	1	3	0.8	11.59732187	94.1	112.5	0	0	0	0	0	1
21562	2	66	2	1	3	0.8	12.74122616	74.4	109.9	0	1	0	0	0	1
46907	1	58	2	1	3	0.75	11.90296415	72	101	1	1	0	1	1	1
40387	1	70	2	1	3	0.73	11.3230678	118	123	0	0	0	0	0	1
51968	1	45	2	1	3	0.6	11.32384578	98.7	112.5	0	0	0	0	0	1
67993	1	60	2	1	3	0.57	11.32806419	65.1	91.4	0	0	0	0	0	1
67952	2	65	2	1	3	0.55	12.21846431	70.1	102.3	0	1	0	1	0	1
57845	2	46	2	1	3	0.45	10.34144886	99.2	103	0	1	0	0	0	1
49834	2	46	2	1	3	0.28	12.40428914	96.1	121.6	0	1	0	0	0	1
64413	2	48	2	1	3	0.22	10.70597859	89	101	0	0	0	0	0	1
46599	2	59	2	1	3	1.31	12.12167679	62.2	95.6	1	1	1	1	1	1
54286	2	42	2	1	3	3.5	10.18863847	40.7	65	0	0	0	0	0	0
36250	2	77	2	1	3	0.88	12.58539679	56.5	94.6	0	1	0	0	0	0
71161	1	45	2	1	3	2.05	10.20324814	82.9	92.9	1	0	1	0	0	1
66396	2	46	2	1	3	1.08	12.37811161	107.1	128.1	0	1	0	1	0	1
70597	2	49	2	1	3	0.96	11.8243203	70.1	99	0	1	0	0	0	1
70493	1	52	2	1	3	0.67	10.53102688	83.1	96	0	1	1	0	0	1
67560	1	68	2	1	3	0.59	10.54420175	52.5	76.4	0	1	0	0	0	1
30122	2	50	3	1	3	5	11.35646937	92.8	109.4	0	0	0	0	1	0
61968	1	66	3	1	3	4.8	12.49170655	103.2	126.9	0	0	0	0	0	0
62495	1	44	3	1	3	3.61	11.30894415	77.1	99.3	0	0	0	1	0	0
51728	2	55	3	1	3	2.77	13.08278012	101.8	132	0	0	0	0	0	0
38859	1	44	3	1	3	2.45	11.90621134	100.4	119.3	0	0	0	0	0	0
50208	2	58	3	1	3	2.27	11.50405223	63.4	91.6	0	0	0	0	0	0
48446	2	48	3	1	3	2.27	10.28129369	58	78.3	0	0	0	0	0	0
31558	1	85	3	1	3	1.63	12.12013007	122.6	134.2	0	0	0	0	0	0
43242	1	53	3	1	3	1.57	10.5135691	66.6	85.8	0	1	0	1	1	0
69365	2	59	3	1	3	1.47	11.78120236	85.6	109	0	0	0	0	0	0
50544	2	46	3	1	3	1.32	10.95386612	74.9	94.8	0	0	0	1	0	0
64315	2	52	3	1	3	1.31	11.33082508	64.5	91	0	0	0	0	0	0
24024	2	82	3	1	3	1.29	11.09158614	59.7	85.7	0	0	0	0	0	0
69334	2	58	3	1	3	1.24	10.64923028	60.6	82.9	0	1	1	1	0	0
48223	1	56	3	1	3	1.18	12.01360293	58.9	92.2	0	1	0	0	0	0
48051	1	46	3	1	3	1.15	12.46876786	98.9	124	0	1	0	0	0	0
47942	2	80	3	1	3	1.15	9.96117463	40	63	0	1	0	0	0	0
54713	1	48	3	1	3	1.12	12.05563587	124.1	134.3	0	0	0	0	0	0
59935	1	55	3	1	3	1.11	11.22026967	156.8	140.5	0	0	0	0	0	0
21992	1	64	3	1	3	1.07	11.87939392	112.5	126	0	1	0	0	0	0
42699	1	62	3	1	3	0.96	11.57021591	115.6	124.4	0	1	0	0	0	0
47256	1	76	3	1	3	0.93	12.14694071	90.1	115.3	0	0	0	0	0	0
48597	1	60	3	1	3	0.88	11.70774917	112.9	124.4	0	1	0	0	0	0
70234	1	63	3	1	3	0.87	12.25457812	87.3	114.5	0	0	0	0	0	0
60812	2	74	3	1	3	0.8	12.93614281	61.2	101.2	0	1	0	0	0	0
60269	1	62	3	1	3	0.72	12.21221833	99.8	122	0	0	0	0	0	0
52039	2	43	3	1	3	0.62	12.71184129	86.9	118.5	0	1	0	1	0	0
71003	1	78	3	1	3	0.45	11.82373211	62.4	93.4	0	0	0	0	0	0
58289	2	60	3	1	3	0.38	10.24833465	61.7	80.5	0	0	0	0	0	0
58830	1	46	3	1	3	0.37	11.48130281	95.5	112.2	0	0	0	0	0	0
28366	1	53	3	1	3	0.21	11.33909627	96	111.1	0	1	0	0	0	0
68669	1	51	3	1	3	0.08	10.90792621	93.9	105.7	0	0	0	0	0	0
29193	2	53	3	1	3	5	10.45104107	70.9	88	1	1	1	0	0	1
25865	1	46	3	1	3	5	11.81017815	90.9	112.6	0	0	0	0	0	1
53770	2	41	3	1	3	5	11.14353641	106.5	115	0	0	1	0	1	1
41501	1	70	3	1	3	4.6	12.31978098	114.8	132	0	0	0	0	0	1
25906	1	49	3	1	3	4.12	11.76667949	90.6	112	1	1	1	0	0	1
37616	1	52	3	1	3	3.9	11.49808287	64.3	92.2	1	1	1	0	0	1
35488	1	43	3	1	3	2.96	11.16056225	68.1	92.1	1	1	1	1	0	1
27210	2	82	3	1	3	2.62	12.76327686	72.8	108.9	0	1	0	0	0	1
48247	1	70	3	1	3	2.22	11.01357759	90.2	104.6	0	0	0	0	0	1
55273	1	53	3	1	3	2.12	10.51927803	54.7	77.8	0	0	0	0	0	1
51320	1	51	3	1	3	1.86	11.82332522	99.1	117.7	1	0	0	0	0	1
34572	1	82	3	1	3	1.84	11.56656696	76.4	101.1	0	1	0	0	0	1
61875	1	58	3	1	3	1.66	11.14406741	88.1	104.6	0	0	0	0	0	1
49909	2	51	3	1	3	1.57	9.868018712	71.6	83.5	1	0	0	1	0	1
25805	2	82	3	1	3	1.52	10.18324036	55.7	76	0	1	0	0	0	1
61007	1	41	3	1	3	1.51	10.60398304	93.8	102.7	0	1	1	0	0	1
71242	1	48	3	1	3	1.45	10.95142706	79.1	97.4	1	0	0	1	0	1
67786	1	45	3	1	3	1.33	11.18701655	90.8	106.6	0	0	0	0	0	1
44163	2	45	3	1	3	1.25	11.13446612	52.4	80.6	0	1	0	0	0	1
55400	2	45	3	1	3	1.17	11.18912264	67.9	92.2	1	1	0	0	0	1
61372	1	70	3	1	3	1.11	12.65875277	73.6	108.6	0	1	0	0	0	1
54629	1	70	3	1	3	1.11	11.4741614	67.4	94.2	0	0	0	0	0	1
25878	1	52	3	1	3	1.07	11.01692912	86.9	102.7	1	1	1	0	0	1
35408	1	66	3	1	3	1.03	11.56354912	65.1	93.3	0	0	0	0	0	1
57562	2	45	3	1	3	1.02	10.49612214	66.2	85.4	0	0	0	0	0	1
68123	1	80	3	1	3	0.97	11.25562618	67.1	92.2	0	1	1	0	0	1
56716	1	44	3	1	3	0.94	11.9405734	89.4	112.9	0	0	1	0	0	1
51592	2	62	3	1	3	0.93	10.72714611	109.4	112.2	0	1	0	1	0	1
57537	1	40	3	1	3	0.92	11.30443498	115.9	121.7	1	1	1	0	0	1
60553	1	75	3	1	3	0.87	11.78212079	67.5	96.8	1	1	1	1	0	1
31603	1	79	3	1	3	0.84	12.96433117	71.6	109.7	0	0	0	0	0	1
49239	1	47	3	1	3	0.77	10.27175337	62.8	81.4	0	1	0	0	0	1
39271	1	66	3	1	3	0.75	10.44775708	61.3	81.8	1	0	0	0	0	1
71101	1	51	3	1	3	0.75	11.74725576	100.9	118	0	1	0	0	0	1
53334	2	48	3	1	3	0.73	10.53188017	80	94.2	1	1	1	1	1	1
39278	1	60	3	1	3	0.71	10.49886093	71.7	88.9	0	0	0	0	0	1
51459	2	72	3	1	3	0.7	12.62264101	54.4	93.1	0	0	0	0	0	1
39931	1	56	3	1	3	0.51	12.14629058	93.9	117.7	0	0	0	0	0	1
23617	1	48	3	1	3	0.06	11.94249969	86.7	111.2	1	0	0	0	0	1
53095	2	52	3	1	3	0.05	12.96466116	82	117.4	0	0	0	1	0	1
50079	2	51	3	1	3	0.03	11.73163794	71.5	99.2	0	1	1	1	1	1
56184	1	80	3	1	3	5	12.7891565	104.6	130.8	1	1	0	0	1	1
63440	1	70	3	1	3	1.82	11.5433217	92.8	111.2	0	1	0	0	1	1
64497	1	60	3	1	3	1.39	11.82294765	89.9	112.1	1	1	1	1	1	1
52007	2	49	3	1	3	1.37	11.96699946	61.7	94	1	1	1	1	1	1
63163	1	48	3	1	3	0.85	12.28619802	83.1	112	1	1	1	0	1	1
69650	1	48	3	1	3	0.72	10.40189986	62.6	82.3	0	1	0	0	1	1
47224	1	53	3	1	3	0.71	12.33475271	130.3	140.8	0	1	0	0	1	1
46137	1	52	3	1	3	0.58	10.47757137	52.2	75.7	1	1	1	1	1	1
50792	2	80	4	1	3	5	11.33333047	68.5	93.8	0	0	0	0	0	0
64219	2	80	4	1	3	4.25	11.77010137	75.1	102	1	1	0	0	0	0
56816	1	56	4	1	3	4.12	10.6981146	87.2	99.9	0	0	1	1	0	0
43674	2	57	4	1	3	4.02	11.1943609	102.8	113.5	0	1	0	0	0	0
35608	1	58	4	1	3	3.85	10.74513915	104.8	110	0	0	0	0	0	0
25374	1	41	4	1	3	3.71	10.05540209	81.9	91	0	0	0	0	0	0
40452	1	40	4	1	3	3.42	10.0237085	65.3	81	0	0	0	0	0	0
28110	1	53	4	1	3	3.12	10.84493216	70.1	90.8	0	1	0	0	0	0
70586	2	51	4	1	3	2.91	12.08525374	108.7	126	0	0	0	0	0	0
39147	1	60	4	1	3	2.73	10.61563205	73	90.7	0	0	0	0	0	0
46317	2	71	4	1	3	2.23	13.37301145	77.2	117.5	0	0	0	0	0	0
30241	2	44	4	1	3	2.15	11.44323645	91.9	109.7	0	1	0	0	0	0
21173	2	69	4	1	3	2.06	11.13553518	69.6	92.9	0	1	0	0	0	0
26879	1	65	4	1	3	1.91	12.07997742	67.3	99.1	0	1	0	0	0	0
35100	2	60	4	1	3	1.84	11.38668569	77.9	100.5	0	0	0	0	0	0
46248	2	65	4	1	3	1.7	11.16919159	77.3	98.2	0	0	0	0	0	0
37048	2	52	4	1	3	1.69	10.54555586	74.3	90.9	0	1	0	0	0	0
71540	2	57	4	1	3	1.67	12.01665511	122.5	133	0	1	0	0	0	0
65175	2	50	4	1	3	1.63	11.24994219	113.4	119.8	1	1	0	0	0	0
48719	2	45	4	1	3	1.57	11.64593723	87.6	109	0	0	0	0	0	0
66177	1	44	4	1	3	1.57	9.734865839	77.5	85.7	0	0	0	0	0	0
22950	1	42	4	1	3	1.55	10.95412981	62.5	86.6	0	1	0	0	0	0
41775	2	61	4	1	3	1.39	12.31440836	85.1	113.6	0	0	0	0	0	0
21363	2	42	4	1	3	1.31	12.69940202	146.1	153.5	0	1	1	1	0	0
57561	1	43	4	1	3	1.29	10.76220094	80.9	96.8	0	0	0	0	0	0
26857	2	47	4	1	3	1.29	11.62197156	62.8	92.1	0	0	0	0	0	0
42578	2	69	4	1	3	1.28	11.32697626	76.7	99.2	0	0	0	0	0	0
36437	2	50	4	1	3	1.25	11.12000953	68.3	91.9	0	1	0	0	0	0
44847	2	80	4	1	3	1.24	15.38819179	78.8	136.6	0	0	0	0	0	0
70226	2	70	4	1	3	1.18	10.5473367	97.6	104.2	0	1	0	0	0	0
68434	2	67	4	1	3	1.12	11.19735185	119.1	122.2	0	0	0	0	0	0
31213	2	53	4	1	3	1.05	10.00748752	77.5	88.1	0	1	0	0	0	0
31391	1	49	4	1	3	1.02	11.10667252	99.7	110.9	0	0	0	0	0	0
41739	1	69	4	1	3	0.99	11.16787211	105.3	114.6	0	1	0	0	1	0
55330	1	52	4	1	3	0.92	10.80548107	76	94.2	0	0	0	0	0	0
23618	1	47	4	1	3	0.84	10.95044544	117.5	118.7	0	0	0	0	0	0
70061	1	65	4	1	3	0.83	10.36735761	73.2	88.7	0	0	0	0	0	0
68523	2	62	4	1	3	0.83	11.24453966	122	124.2	0	0	1	1	0	0
66057	2	48	4	1	3	0.81	11.72927167	64.5	94.2	0	1	0	0	0	0
61677	2	55	4	1	3	0.81	11.66560513	65.9	94.7	0	0	0	0	0	0
52801	2	42	4	1	3	0.78	10.86597996	87.6	101.7	0	1	0	1	0	0
56439	2	52	4	1	3	0.76	11.41080901	102.1	115.3	0	0	0	0	0	0
70641	1	63	4	1	3	0.75	10.70010784	63.7	85.4	0	1	0	0	0	0
67606	1	48	4	1	3	0.74	11.18046586	85.2	103.2	0	1	0	0	0	0
28059	1	44	4	1	3	0.67	11.08499331	95.1	108.1	1	0	0	0	0	0
48354	2	74	4	1	3	0.67	11.71447069	68	96.6	0	0	0	0	0	0
59643	2	54	4	1	3	0.6	10.96599455	98.8	109	0	0	0	0	0	0
49754	2	70	4	1	3	0.59	11.85271219	61.3	92.8	0	1	0	0	0	0
50369	2	77	4	1	3	0.57	11.95638701	57.8	90.9	0	0	0	1	0	0
30194	2	66	4	1	3	0.54	13.19569002	58.7	101.1	0	0	0	0	0	0
37296	2	46	4	1	3	0.53	10.02718257	82	90.8	0	0	0	1	0	0
43852	2	52	4	1	3	0.52	10.58164501	144.5	127.2	0	1	1	1	0	0
45697	1	55	4	1	3	0.47	9.822746236	90.8	93.6	0	0	0	0	0	0
30685	2	44	4	1	3	0.46	10.59811304	78	93.6	1	1	1	0	0	0
34663	2	69	4	1	3	0.44	11.3678491	118.6	123.8	1	1	0	0	0	0
64979	2	47	4	1	3	0.19	11.06910114	104.4	113.1	0	0	0	0	0	0
47119	2	43	4	1	3	5	11.36894897	138.3	133.7	1	1	0	0	0	1
52708	1	51	4	1	3	5	10.33622788	93.6	100	0	0	0	0	0	1
66326	1	47	4	1	3	5	11.21544308	79.5	100	0	0	0	0	0	1
46830	2	62	4	1	3	4.9	11.52591403	96.8	113.4	0	0	0	0	0	1
33913	2	54	4	1	3	4.8	10.90633148	72.4	92.8	1	1	0	0	1	1
27059	1	48	4	1	3	3.6	9.66727579	65.1	78	1	1	0	0	0	1
48567	1	60	4	1	3	3.54	9.362052463	60.8	73	0	0	0	0	0	1
45019	2	40	4	1	3	3.23	9.628975533	53	70.1	1	1	1	0	1	1
24970	2	60	4	1	3	2.56	11.36729713	77.7	100.2	0	0	1	0	0	1
35904	2	64	4	1	3	2.5	12.40487847	91.1	118.4	0	0	0	0	0	1
37930	1	48	4	1	3	2.42	10.58738851	69.4	88.2	0	0	0	0	0	1
52517	1	54	4	1	3	2.37	9.801191897	79.7	87.5	0	0	0	0	0	1
61336	1	66	4	1	3	2.33	11.44425129	84.5	105.2	0	1	0	0	0	1
68854	1	65	4	1	3	2.31	11.35299128	73	97	0	0	0	1	0	1
68176	2	58	4	1	3	2.24	11.08552832	90.4	105.4	0	0	0	0	0	1
21819	2	48	4	1	3	1.9	10.78133641	83.3	98.4	0	0	0	0	0	1
26574	2	47	4	1	3	1.7	11.71783521	50.9	83.6	0	0	0	0	0	1
58574	1	67	4	1	3	1.61	10.85579052	74.5	93.7	0	1	0	0	0	1
50121	1	67	4	1	3	1.57	11.20635701	132.1	128.8	0	0	0	0	0	1
51088	1	47	4	1	3	1.57	10.59689415	85.7	98.1	0	0	0	0	0	1
58461	1	50	4	1	3	1.57	10.68979249	103.4	108.7	1	1	1	0	0	1
43153	1	64	4	1	3	1.57	11.75382674	92.1	112.8	0	0	0	0	0	1
30594	1	43	4	1	3	1.55	9.492075139	78.5	84.1	0	0	0	0	0	1
34641	2	45	4	1	3	1.53	10.6122345	54.3	78.2	1	1	1	0	1	1
34851	1	56	4	1	3	1.53	8.875067846	61.5	69.6	0	0	0	0	0	1
35827	1	53	4	1	3	1.53	9.282312533	54.3	68.4	0	0	0	0	0	1
33200	2	50	4	1	3	1.52	11.65205227	114.9	124.9	0	1	0	0	0	1
32688	2	63	4	1	3	1.49	10.9616634	77.5	96.5	0	0	0	0	0	1
31827	2	46	4	1	3	1.46	10.26826607	70.8	86.4	0	0	1	0	0	1
47725	1	70	4	1	3	1.46	10.12883263	56.3	76	1	1	1	0	0	1
46589	1	69	4	1	3	1.45	10.83853329	83.6	99.1	0	0	0	0	0	1
42843	1	56	4	1	3	1.41	10.81033207	86.6	100.6	0	0	0	0	0	1
55239	2	62	4	1	3	1.39	11.33546672	69.5	94.5	0	0	0	0	0	1
26379	1	65	4	1	3	1.18	12.55987053	71.9	106.5	0	1	0	0	0	1
63183	2	44	4	1	3	1.12	10.74766786	92.2	103.2	0	1	1	1	0	1
63578	2	41	4	1	3	1.11	11.67434598	113	124.1	0	1	1	0	0	1
68647	1	54	4	1	3	1.07	9.796187073	81.8	88.6	0	0	0	0	0	1
64848	1	69	4	1	3	1.02	12.04492928	49.8	85	1	0	0	0	0	1
31081	1	54	4	1	3	0.96	9.469631093	75.9	82.5	0	0	0	0	0	1
45720	1	42	4	1	3	0.94	10.04213772	64.9	80.9	0	0	0	0	0	1
33271	1	68	4	1	3	0.91	10.70591191	71.3	90.4	0	0	0	0	0	1
38752	2	47	4	1	3	0.88	10.54650197	75.6	91.7	0	0	0	0	0	1
43798	1	56	4	1	3	0.88	9.941043244	49.3	69.8	0	0	0	0	0	1
62928	2	43	4	1	3	0.84	12.7425712	87.8	119.4	1	1	1	1	0	1
70455	1	69	4	1	3	0.84	9.81778765	67.9	80.9	0	0	0	0	0	1
62431	1	54	4	1	3	0.81	10.11393661	53.1	73.7	0	0	0	1	0	1
38732	2	64	4	1	3	0.8	11.24688606	111.2	118.6	0	1	1	1	0	1
62071	1	49	4	1	3	0.78	10.07824374	66.2	82	0	0	0	0	0	1
45858	1	49	4	1	3	0.77	11.47321295	65	92.5	0	1	0	0	0	1
67586	2	54	4	1	3	0.75	13.17457559	116.5	142.2	0	1	0	1	0	1
63310	2	53	4	1	3	0.74	10.96077407	86.6	102	1	1	1	0	0	1
71719	1	59	4	1	3	0.74	10.09344376	58.5	77.2	1	1	1	0	0	1
47289	2	40	4	1	3	0.69	10.50361018	63.5	83.7	0	1	1	0	0	1
61618	1	43	4	1	3	0.68	10.30771573	85.3	95.2	1	1	1	0	0	1
61377	2	73	4	1	3	0.68	12.85428245	97	126.6	0	1	0	0	0	1
69784	1	69	4	1	3	0.64	11.05181754	61.4	86.6	0	0	0	0	0	1
45746	2	61	4	1	3	0.63	10.81204634	57.8	82.2	0	1	0	0	0	1
60098	1	42	4	1	3	0.6	9.92643648	94.9	96.7	0	1	1	0	0	1
44680	2	65	4	1	3	0.59	11.96211488	126.8	134.7	0	1	1	0	0	1
43508	1	40	4	1	3	0.57	9.887017247	83.6	90.4	0	0	0	0	0	1
47412	1	45	4	1	3	0.57	9.703116762	73.7	83.3	0	0	0	0	0	1
62734	1	52	4	1	3	0.53	11.09109904	113	117.9	0	0	0	0	0	1
49487	2	47	4	1	3	0.48	12.41551732	85.2	114.6	0	0	0	0	0	1
21730	2	46	4	1	3	0.4	12.16918002	83.2	111	0	0	0	0	0	1
27570	2	82	4	1	3	0.39	11.79902313	71.4	99.7	0	0	0	0	0	1
44109	1	42	4	1	3	0.35	10.83765082	77	95.1	1	1	1	1	0	1
50096	1	50	4	1	3	0.34	10.62526156	78.6	94.2	0	0	0	0	0	1
36400	2	41	4	1	3	0.31	11.68343333	61.2	91.4	0	0	0	0	0	1
71025	1	61	4	1	3	0.28	11.55656021	90.6	110	0	0	0	1	1	1
22846	2	47	4	1	3	0.28	11.46448158	92.9	110.5	0	0	0	0	0	1
26553	2	52	4	1	3	0.27	11.42638929	97.8	113	1	1	1	1	1	1
69445	2	41	4	1	3	0.27	11.00748071	142.5	131.4	0	1	0	0	0	1
30236	1	57	4	1	3	0.23	10.82456845	78	95.6	0	1	0	0	0	1
70900	1	59	4	1	3	0.19	10.90030672	167.8	141.2	0	0	0	0	0	1
42826	2	47	4	1	3	0.17	10.50451463	58	80	0	1	0	1	0	1
61821	1	57	4	1	3	0.09	11.27879032	108.9	117.7	0	1	1	0	0	1
70914	1	40	4	1	3	0.02	9.380841634	52.7	68.1	0	0	0	0	0	1
32099	1	65	4	1	3	2.73	12.90611626	105.4	132.5	1	1	1	1	1	1
53580	1	60	4	1	3	1.39	11.4366194	168.6	148.5	0	0	0	0	1	1
47308	2	61	4	1	3	0.76	11.68910053	63.3	93	1	0	0	0	1	1
28038	1	43	1	3	2	5	11.06384057	88.7	104.2	0	0	0	0	0	0
41981	2	55	1	3	2	5	11.55198147	124.7	129	0	0	0	0	0	0
58418	1	62	1	3	2	5	11.32242612	97.5	111.8	0	0	0	0	0	0
57145	1	55	1	3	2	5	10.82902798	104.5	110.7	0	1	0	0	0	0
22676	1	59	1	3	2	5	11.63566448	88.4	109.4	0	0	0	0	0	0
58947	1	57	1	3	2	5	10.91305431	89.6	103.3	0	1	0	0	0	0
29119	1	45	1	3	2	5	10.55546474	84.1	96.8	0	0	0	0	0	0
28742	2	61	1	3	2	5	10.6091326	81.2	95.6	0	1	0	0	0	0
56231	2	45	1	3	2	5	10.46159564	59.8	80.9	0	1	0	0	0	0
37012	2	60	1	3	2	5	9.995301417	59.5	77.1	0	0	0	0	0	0
47274	2	62	1	3	2	5	11.72918612	94.3	113.9	0	0	0	0	0	0
47350	1	54	1	3	2	5	10.7746907	74.5	93	0	0	0	0	0	0
55944	1	80	1	3	2	5	11.42841362	90.3	108.6	0	0	0	0	0	0
33767	2	47	1	3	2	4.92	11.12226682	99.6	111	0	1	0	0	0	0
32204	2	40	1	3	2	4.91	10.72442064	78.8	95.2	0	1	1	0	0	0
40364	1	52	1	3	2	4.69	10.29068017	89.4	97.3	0	0	0	0	0	0
38987	1	61	1	3	2	4.59	12.81550324	102.9	130	0	0	0	0	0	0
25818	2	47	1	3	2	4.52	11.23504267	71.8	95.2	0	0	0	0	0	0
64032	1	46	1	3	2	4.48	10.37232237	91.1	99	0	1	0	0	0	0
68580	2	47	1	3	2	4.43	11.36738564	80.2	101.8	0	0	0	0	0	0
23967	2	65	1	3	2	4.01	11.49533735	56.1	86.1	0	0	0	0	0	0
56201	2	55	1	3	2	3.98	10.85709824	79	96.5	0	0	0	0	0	0
49103	2	51	1	3	2	3.92	10.46870567	51.6	75.2	0	0	0	0	0	0
45031	2	50	1	3	2	3.82	11.151012	80.1	99.8	0	0	0	1	0	0
39350	2	55	1	3	2	3.66	11.89056857	76.5	104	0	0	1	1	0	0
31396	2	55	1	3	2	3.51	10.72197499	85.6	99.2	0	1	0	1	0	0
49565	2	61	1	3	2	3.43	11.09993496	74.8	96	0	0	0	0	0	0
46334	2	75	1	3	2	3.23	12.80991584	67.7	105.4	0	1	0	0	1	0
32677	2	53	1	3	2	3.12	12.28986583	72.3	104.5	0	1	0	0	0	0
41864	1	44	1	3	2	2.95	11.05446086	108.6	115.2	0	1	0	0	0	0
64908	2	60	1	3	2	2.94	11.77028126	66.8	96.2	0	0	1	1	0	0
60111	1	60	1	3	2	2.77	10.29548852	82.3	93.4	0	0	0	0	0	0
36739	2	62	1	3	2	2.76	10.59866387	54.3	78.1	0	0	0	0	0	0
69172	2	65	1	3	2	2.75	11.72936015	99.5	117	0	1	0	0	0	0
28712	1	43	1	3	2	2.67	11.87799395	126.7	133.7	0	0	0	0	0	0
37027	2	59	1	3	2	2.49	10.67896052	60.7	83.2	0	1	0	0	0	0
61932	2	64	1	3	2	2.4	11.82767742	110.8	124.5	0	1	0	0	0	0
49522	2	54	1	3	2	2.35	12.00746253	80.6	107.8	0	1	1	0	0	0
26858	1	41	1	3	2	2.34	10.1244189	64.8	81.5	0	0	0	0	0	0
54575	1	41	1	3	2	2.31	11.36872676	92.6	109.4	0	0	0	0	0	0
33591	2	65	1	3	2	2.3	11.88286644	67.6	97.7	0	0	0	1	0	0
60749	2	51	1	3	2	2.26	11.34407823	75.7	98.7	0	0	0	0	0	0
57704	2	72	1	3	2	2.22	10.34170674	50.1	73.2	0	0	0	0	0	0
29938	2	78	1	3	2	2.2	11.92793362	104.1	121.7	0	1	1	1	0	0
64515	2	41	1	3	2	2.16	9.714334777	65.3	78.5	0	0	0	0	0	0
56834	2	49	1	3	2	2.13	11.36612255	45.3	76.5	0	0	0	0	0	0
66256	2	49	1	3	2	2.01	12.26589379	74.4	105.8	0	0	0	0	0	0
27098	2	44	1	3	2	1.97	12.7176664	118.6	138.5	0	1	0	0	0	0
45674	2	46	1	3	2	1.88	11.02788766	69.9	92.2	0	1	0	0	0	0
58539	2	80	1	3	2	1.85	12.00451759	68.7	99.5	0	0	0	0	0	0
53918	1	40	1	3	2	1.8	10.50560307	84.2	96.4	0	0	0	0	0	0
50211	2	46	1	3	2	1.78	10.28982916	58.2	78.5	0	0	0	0	0	0
59739	2	76	1	3	2	1.75	11.5291373	57.6	87.5	0	1	0	0	0	0
48804	1	80	1	3	2	1.73	12.0638314	56.9	91	0	1	1	1	0	0
29155	2	40	1	3	2	1.7	10.37374142	63.4	82.6	0	0	0	0	0	0
34477	2	70	1	3	2	1.68	11.55643628	65.6	93.6	0	1	0	0	1	0
48951	2	64	1	3	2	1.57	11.03166472	63.2	87.7	0	0	0	0	0	0
65702	2	62	1	3	2	1.49	11.11915032	64.5	89.3	0	0	0	0	0	0
22489	1	41	1	3	2	1.44	10.7606876	85.5	99.5	0	0	0	0	0	0
67530	1	52	1	3	2	1.38	10.61925019	88.5	99.9	0	0	0	0	0	0
61429	2	51	1	3	2	1.32	12.11753936	77.1	106.4	0	1	0	0	0	0
54401	1	52	1	3	2	1.25	11.30192339	72	95.9	0	0	0	0	0	0
37755	2	57	1	3	2	1.25	10.61099619	42.9	69.5	0	0	0	0	0	0
38322	2	56	1	3	2	1.23	12.03576855	123.4	133.7	0	1	0	0	0	0
45750	2	45	1	3	2	1.16	10.5698029	70.9	89	0	0	0	0	0	0
41143	1	71	1	3	2	1.14	11.52928047	83.1	105.1	0	0	0	0	0	0
21395	2	77	1	3	2	1.07	11.59582304	57.2	87.7	0	0	0	1	1	0
28644	2	85	1	3	2	1.07	11.43649918	55.5	85.2	0	1	0	0	0	0
22445	2	71	1	3	2	1.06	12.22580958	52.4	88.5	0	0	0	0	0	0
48524	1	46	1	3	2	0.94	11.34509367	113	120.6	0	0	0	0	0	0
32597	2	44	1	3	2	0.94	10.22625785	77.8	90.2	0	0	0	1	0	0
53933	2	58	1	3	2	0.92	11.98532436	80	107.2	0	0	1	1	0	0
54160	2	61	1	3	2	0.91	11.73531541	91.9	112.5	1	1	1	1	1	0
54773	2	40	1	3	2	0.84	10.54444209	75.3	91.5	0	0	0	0	0	0
26117	2	48	1	3	2	0.74	10.89369256	86.3	101.2	0	0	0	0	0	0
44460	2	75	1	3	2	0.7	13.29305389	85.2	122.7	0	0	0	0	0	0
36506	1	62	1	3	2	0.68	11.15210058	85.8	103.3	0	0	0	0	0	0
53548	2	49	1	3	2	0.66	11.20272797	80.8	100.7	0	0	0	0	0	0
51916	2	66	1	3	2	0.42	12.04000896	74.9	104.2	0	1	0	0	0	0
37792	1	50	1	3	2	5	11.00343132	109.8	115.3	1	0	1	0	0	1
51493	1	62	1	3	2	5	11.70124151	90.8	111.5	0	0	0	0	0	1
25084	1	53	1	3	2	5	11.05254771	92.5	106.3	0	1	0	0	0	1
68703	1	63	1	3	2	5	11.10139541	89.8	105.2	0	0	0	0	0	1
35594	2	49	1	3	2	5	11.53957765	63.7	92.1	0	0	0	0	0	1
24222	2	43	1	3	2	5	10.7854801	101.2	108.5	0	1	0	1	0	1
65288	2	41	1	3	2	5	10.76699325	66.8	88	0	0	0	1	0	1
31734	1	64	1	3	2	5	11.57904705	108.3	120.5	0	0	0	0	0	1
38410	2	63	1	3	2	5	10.57091226	77.4	93	0	0	0	0	0	1
56057	2	60	1	3	2	5	11.81875128	81.2	106.5	0	0	0	0	0	1
47348	1	63	1	3	2	5	10.49765472	79.5	93.6	0	0	0	0	0	1
23312	1	66	1	3	2	5	10.59127142	82.5	96.2	0	1	0	0	0	1
64602	2	59	1	3	2	5	12.37566613	46.4	84.3	0	1	0	0	0	1
63456	1	80	1	3	2	5	11.19806279	53.1	81.6	0	0	0	0	0	1
21589	1	56	1	3	2	4.9	11.06797618	103.5	112.6	0	0	0	0	0	1
59753	1	47	1	3	2	4.67	10.41981373	82.6	94.7	0	0	0	0	0	1
48191	2	48	1	3	2	4.62	11.96281485	101.8	120.7	0	1	0	0	0	1
56542	1	76	1	3	2	4.62	12.18147067	77.3	107.1	0	0	0	0	0	1
59444	2	71	1	3	2	4.46	10.92390691	83.8	100	0	0	0	0	0	1
47095	1	63	1	3	2	4.36	10.79119377	73	92.2	0	1	0	0	0	1
53259	2	57	1	3	2	4.32	11.03009986	76.7	96.6	0	0	0	0	0	1
43233	1	40	1	3	2	4.29	11.20126691	77.8	98.8	1	0	1	1	0	1
38120	1	42	1	3	2	4.18	10.57929186	57.9	80.5	1	1	0	0	0	1
56960	1	66	1	3	2	3.49	11.10933348	77.5	97.8	0	0	0	0	0	1
61642	2	53	1	3	2	3.43	11.44138701	78.7	101.5	0	0	0	0	0	1
34797	1	41	1	3	2	3.41	10.35402735	61.2	81	0	0	1	0	0	1
40933	1	52	1	3	2	3.13	10.99696726	75.1	95.3	0	0	0	0	0	1
62546	1	64	1	3	2	2.69	10.8995762	118.2	118.5	0	0	0	1	0	1
43610	1	51	1	3	2	2.41	11.48447811	139	135.4	1	0	0	0	0	1
54262	2	58	1	3	2	2.26	11.42366519	79.1	101.6	0	1	0	0	0	1
31615	2	47	1	3	2	1.78	10.94623931	103.2	111.2	0	1	0	0	0	1
42294	1	63	1	3	2	1.71	10.6708979	64.5	85.7	1	0	1	0	0	1
32941	2	56	1	3	2	1.71	11.71870372	95.3	114.4	0	1	1	1	0	1
33797	2	45	1	3	2	1.64	11.88705894	59.9	92	0	1	1	0	0	1
58728	1	66	1	3	2	1.55	11.26197904	86.1	104.5	0	1	0	0	0	1
70210	1	47	1	3	2	1.5	10.91373912	93.8	105.7	0	1	0	0	0	1
46180	2	50	1	3	2	1.46	11.76624359	101.6	118.6	0	0	0	0	0	1
22834	2	63	1	3	2	1.24	10.16134362	63.7	81.1	0	1	0	0	0	1
42164	1	60	1	3	2	1.18	11.63299748	73.6	99.8	0	1	0	0	0	1
50201	2	54	1	3	2	1.14	11.5896686	81.3	104.5	0	0	0	0	0	1
24513	2	54	1	3	2	1.07	9.200320607	69.5	76.7	1	0	1	1	1	1
40991	2	85	1	3	2	1.04	11.27179508	43.1	74	0	0	0	0	0	1
54370	1	46	1	3	2	1.03	11.64824598	123.6	129.5	0	0	0	0	0	1
39814	2	44	1	3	2	0.91	10.50760122	53.7	77	0	0	0	0	0	1
39154	2	50	1	3	2	0.88	10.8149896	62.5	85.5	0	0	0	0	0	1
37256	1	53	1	3	2	0.82	10.09520293	66.3	82.2	1	1	1	1	0	1
34060	2	70	1	3	2	0.79	12.93957918	90.8	123.3	0	1	0	0	0	1
56635	1	62	1	3	2	0.78	11.10145147	88.1	104.2	0	0	0	0	0	1
61276	1	59	1	3	2	0.72	10.82721201	83.1	98.7	0	1	0	0	0	1
57598	2	42	1	3	2	0.64	11.6872154	105.6	120.1	0	1	1	1	1	1
61873	2	57	1	3	2	0.6	12.05584539	80.4	108.1	0	1	0	0	0	1
67433	1	65	1	3	2	0.48	13.29418409	128.5	150.7	1	1	1	0	0	1
31813	2	47	1	3	2	0.39	11.04698309	82.6	100.4	0	0	0	0	0	1
29838	1	61	1	3	2	0.35	11.02805775	124.6	123.1	0	1	0	0	0	1
62324	2	60	1	3	2	0.23	11.58884128	64.4	93	0	0	0	0	0	1
21520	2	54	1	3	2	0.1	12.51220942	104	127.6	0	0	0	0	0	1
47309	2	64	1	3	2	0	11.31409489	73.2	96.8	0	0	0	0	0	1
28585	2	65	1	3	2	0	12.43433278	76	108.4	1	0	1	0	0	1
21790	2	61	1	3	2	1.2	11.1276638	76.3	97.2	0	1	0	0	1	1
53286	2	67	2	3	2	5	11.26506135	56	84.3	0	0	0	0	0	0
31807	2	57	2	3	2	5	12.31900298	113.6	131.3	0	1	0	0	0	0
62103	2	53	2	3	2	5	10.52275375	50.8	75	0	0	0	0	0	0
60158	2	59	2	3	2	5	11.39310392	71	96	0	0	1	1	0	0
58331	2	45	2	3	2	5	10.54503917	69.8	88.1	0	1	0	0	0	0
65944	2	64	2	3	2	5	11.45037942	57.2	86.6	0	0	0	0	0	0
68556	2	50	2	3	2	5	10.04111097	61.9	79	0	0	0	0	0	0
61542	2	62	2	3	2	5	9.981353244	71.5	84.4	0	0	0	0	0	0
24223	2	85	2	3	2	5	11.16102017	52.8	81.1	0	0	0	0	0	0
46442	2	66	2	3	2	4.38	11.27563975	77.4	99.2	0	1	1	0	0	0
42657	2	44	2	3	2	4.08	11.0948223	79.3	98.8	0	1	0	0	0	0
45296	1	43	2	3	2	3.72	11.1400233	84	102.1	0	0	0	0	0	0
46620	2	54	2	3	2	3.65	11.48893938	103	116.6	0	0	0	0	0	0
59752	1	46	2	3	2	3.6	10.59172844	64.1	84.8	0	0	0	0	0	0
66298	2	61	2	3	2	3.3	12.24581119	73.8	105.2	0	0	0	0	0	0
58052	2	40	2	3	2	3.28	10.48467429	64.8	84.4	0	0	0	0	0	0
51692	1	54	2	3	2	3.28	10.90664351	113.9	116.4	0	1	0	0	0	0
58750	1	45	2	3	2	3.09	10.65063121	80.4	95.5	1	1	0	0	0	0
66386	2	50	2	3	2	3.04	11.35549948	85.5	105	0	0	0	0	0	0
59091	2	76	2	3	2	2.95	11.24403868	69	93.4	0	0	0	0	0	0
49486	2	73	2	3	2	2.94	11.57981406	68.3	95.7	1	0	1	0	0	0
67285	2	70	2	3	2	2.89	12.17399407	89.7	115.3	0	1	0	0	0	0
49986	2	63	2	3	2	2.74	10.48541462	84.7	96.5	0	0	0	0	0	0
56430	1	43	2	3	2	2.73	10.64635721	76.8	93.3	0	0	0	0	0	0
65735	2	69	2	3	2	2.69	12.63653892	79.4	112.6	0	1	0	0	0	0
48939	2	80	2	3	2	2.25	12.82576193	59.1	98.6	0	0	0	0	1	0
34074	1	41	2	3	2	2.21	11.73826585	109.8	123	0	0	0	0	0	0
43997	1	60	2	3	2	2.14	11.88619315	90.7	113.2	1	1	0	0	0	0
63181	2	67	2	3	2	2.01	11.17340563	74.9	96.7	0	1	0	0	0	0
58454	2	68	2	3	2	1.94	11.0964085	71	93.5	0	0	0	0	0	0
57669	1	77	2	3	2	1.85	11.71776952	98	116	0	1	0	0	0	0
70321	1	63	2	3	2	1.84	11.1276638	76.3	97.2	0	1	1	1	0	0
71328	2	54	2	3	2	1.74	10.03909409	65.1	81	0	0	0	0	0	0
65632	2	42	2	3	2	1.7	10.80522608	77.3	95	0	0	0	0	0	0
42285	2	61	2	3	2	1.66	11.28557588	68.2	93.2	0	0	0	0	0	0
54078	2	47	2	3	2	1.64	10.77412726	70.4	90.4	0	0	0	0	0	0
40203	2	51	2	3	2	1.5	11.07209252	73	94.6	0	1	0	0	0	0
68143	2	80	2	3	2	1.41	12.52359798	71.1	105.6	0	1	1	0	0	0
31620	2	53	2	3	2	1.37	10.07142154	50.4	71.5	0	0	0	0	0	0
47396	2	75	2	3	2	1.27	10.73338874	63.9	85.8	0	0	0	0	0	0
51808	2	43	2	3	2	1.23	11.53115589	71.2	97.3	0	0	0	0	0	0
66241	2	50	2	3	2	1.19	11.84675366	92.6	114	0	0	0	0	0	0
44550	2	66	2	3	2	1.14	11.95763409	77.4	105.2	0	0	0	0	0	0
61460	1	62	2	3	2	1.12	11.53701562	131.9	132.5	1	1	0	0	0	0
59113	1	46	2	3	2	1.11	10.31357857	92.7	99.3	0	1	0	0	0	0
52212	2	65	2	3	2	1.11	11.24881984	61.2	88	0	0	0	0	0	0
70710	2	57	2	3	2	1.07	11.71805274	72.1	99.5	0	1	0	0	0	0
50878	2	52	2	3	2	1.06	11.71949864	73.1	100.2	0	0	0	0	0	0
28378	2	50	2	3	2	1.03	9.978513502	57.4	75.6	0	1	1	1	0	0
71741	1	63	2	3	2	0.9	10.82407161	95	105.5	0	0	0	0	0	0
44474	2	73	2	3	2	0.88	12.10907058	65.9	98.3	0	1	1	1	1	0
63019	2	65	2	3	2	0.87	11.81107366	61.6	92.7	0	0	0	1	0	0
55311	2	55	2	3	2	0.85	12.60615105	67.8	103.8	0	1	0	0	0	0
51111	2	43	2	3	2	0.79	11.91915187	61.8	93.7	0	0	0	0	0	0
48864	2	60	2	3	2	0.76	11.66757215	88.4	109.7	0	0	0	1	0	0
66429	2	69	2	3	2	0.73	11.04317313	53.8	81	0	1	0	0	0	0
67481	2	69	2	3	2	0.66	11.20451281	59.6	86.5	0	0	0	0	0	0
68696	1	44	2	3	2	0.58	11.30206524	83.7	103.4	0	1	1	1	0	0
66438	1	44	2	3	2	0.58	11.43280506	91.9	109.6	0	0	0	0	0	0
53970	2	51	2	3	2	0.49	11.59001114	107.2	120	0	0	0	0	0	0
57605	2	80	2	3	2	0.49	13.0690474	42.7	85.4	0	1	0	0	0	0
50989	2	62	2	3	2	0.47	11.74545073	77.5	103.4	1	1	1	0	1	0
60973	2	42	2	3	2	0.38	10.65328994	60.7	83	0	0	0	0	0	0
27300	2	47	2	3	2	0.11	11.32109156	59.6	87.4	0	1	1	1	0	0
58329	2	63	2	3	2	0.08	10.69296105	68.5	88.5	0	0	0	1	0	0
54207	1	62	2	3	2	5	11.82473675	108.2	123	0	1	0	0	0	1
53025	1	65	2	3	2	5	11.23774057	81.9	101.7	0	0	0	0	0	1
33853	1	69	2	3	2	5	10.48744468	85.9	97.2	0	0	0	0	0	1
66000	2	54	2	3	2	5	11.80907386	56.8	89	0	1	0	0	0	1
47301	1	49	2	3	2	5	11.73507583	85.8	108.7	0	0	0	0	0	1
58960	1	50	2	3	2	5	10.33481866	75.5	89.8	0	0	0	0	0	1
46440	2	48	2	3	2	5	10.76958382	49.8	76	0	0	0	0	0	1
70303	1	56	2	3	2	5	11.47848228	88.2	107.8	0	0	1	0	0	1
49339	2	61	2	3	2	5	10.61206991	57.4	80.4	1	1	0	1	1	1
70912	1	67	2	3	2	5	12.12998379	133.4	140.1	0	1	1	0	0	1
49505	1	80	2	3	2	4.9	11.89130336	74.3	102.5	0	0	0	0	0	1
21220	2	44	2	3	2	4.68	10.14572165	61.4	79.5	0	1	0	1	0	1
28469	2	49	2	3	2	4.54	11.62847587	95.1	113.4	0	1	1	0	0	1
59795	2	62	2	3	2	4.39	11.35305783	71.8	96.2	0	1	0	0	0	1
46717	2	49	2	3	2	4.19	10.9473263	76.9	96	0	1	0	0	0	1
54041	1	52	2	3	2	4.16	10.76141757	92.5	103.5	0	0	0	0	0	1
56005	1	60	2	3	2	4.16	12.31064139	103.1	125	0	1	0	0	0	1
44260	2	77	2	3	2	3.37	12.13680139	77	106.5	0	0	1	1	0	1
45375	2	51	2	3	2	2.88	10.74332309	67.4	88.2	0	0	0	0	0	1
23917	1	70	2	3	2	2.78	12.1861462	74.1	104.9	0	0	0	1	0	1
68983	1	67	2	3	2	2.75	11.4034649	76.9	100	0	0	0	0	0	1
71286	2	56	2	3	2	2.69	10.5760461	83.6	96.7	0	0	1	0	0	1
67115	1	59	2	3	2	2.6	11.28308804	100.3	113	0	0	0	0	0	1
63733	2	58	2	3	2	2.6	11.96674872	81.3	107.9	0	0	0	0	0	1
44871	2	52	2	3	2	2.5	12.49154876	124	139.1	0	0	0	0	0	1
68316	2	70	2	3	2	2.49	12.03512628	74.1	103.6	0	0	0	0	0	1
49228	1	52	2	3	2	2.35	11.10024302	73.4	95.1	0	0	0	0	0	1
57506	2	63	2	3	2	2.31	10.37116076	65.6	84	0	0	0	0	0	1
44465	2	63	2	3	2	2.31	12.21038539	104.8	125	0	1	1	0	0	1
49165	2	50	2	3	2	2.05	10.14690742	51.9	73.1	1	0	0	0	1	1
51113	2	68	2	3	2	1.96	9.605921376	51	68.6	0	0	0	0	0	1
54910	2	47	2	3	2	1.94	11.5857001	57.3	87.7	0	0	0	1	0	1
47452	1	56	2	3	2	1.9	10.64010269	85.7	98.5	0	0	0	0	0	1
65525	2	69	2	3	2	1.84	11.57741287	116.2	124.8	1	1	0	1	1	1
59828	2	80	2	3	2	1.8	11.39814592	56.4	85.6	0	0	0	0	0	1
57479	2	45	2	3	2	1.75	9.994621598	70.3	83.8	0	1	0	0	0	1
65999	1	69	2	3	2	1.72	11.14655784	61.2	87.2	0	0	0	0	0	1
58915	1	59	2	3	2	1.71	11.16580645	107	115.5	0	1	0	1	0	1
64549	1	44	2	3	2	1.7	11.41929541	130	130.2	0	0	1	1	0	1
38098	2	67	2	3	2	1.67	11.85819926	59.8	91.7	0	0	0	0	0	1
42658	2	60	2	3	2	1.61	10.01991334	82.3	90.9	0	0	0	0	0	1
24878	2	41	2	3	2	1.45	11.25571203	69.3	93.7	0	0	0	1	1	1
60457	1	55	2	3	2	1.39	10.16119051	72.3	86.4	0	0	0	0	0	1
64606	2	59	2	3	2	1.32	12.06253289	114.9	129.3	0	1	0	0	0	1
68673	1	62	2	3	2	1.3	11.49464562	85.2	106.1	0	1	0	0	1	1
57079	2	73	2	3	2	1.29	11.02137095	59.9	85.3	0	1	0	1	0	1
43794	2	70	2	3	2	1.18	11.58998114	130.5	132.4	0	0	0	0	1	1
47097	1	60	2	3	2	1.14	10.98984397	85.3	101.5	0	1	0	0	0	1
57655	2	63	2	3	2	1.09	12.00341289	70.8	101	1	1	1	1	1	1
60330	2	61	2	3	2	1.09	10.49876183	62.5	83	0	1	0	1	0	1
46190	2	56	2	3	2	1.05	11.52701958	66.5	94	0	0	0	0	0	1
56921	2	63	2	3	2	1.02	12.29661601	94.6	119.6	1	0	1	1	0	1
50308	2	41	2	3	2	1.02	10.7578742	81.3	97	0	0	0	0	0	1
29896	2	61	2	3	2	0.99	10.88804794	72.8	92.9	0	0	0	0	0	1
51908	2	43	2	3	2	0.98	11.63034095	94.4	113	0	0	0	0	0	1
69284	1	53	2	3	2	0.92	10.67926229	84.9	98.4	1	1	1	1	0	1
48882	2	45	2	3	2	0.88	10.77086372	104.3	110	0	0	0	0	0	1
50546	1	64	2	3	2	0.85	12.3814583	78.5	109.7	0	0	0	0	0	1
68944	2	79	2	3	2	0.64	11.79772819	67.6	97	0	1	0	0	1	1
56706	2	45	2	3	2	0.6	12.08931376	76.3	105.6	0	0	0	0	0	1
59768	1	64	2	3	2	0.52	10.37467582	53.1	75.6	0	0	0	0	0	1
61877	2	40	2	3	2	0.08	12.34459162	83.2	112.6	0	1	0	1	1	1
49698	1	61	2	3	2	0	9.721962017	55	72.1	0	0	0	0	0	1
46992	1	61	2	3	2	1.45	12.14733335	101.2	122.2	0	1	1	0	1	1
50537	1	80	2	3	2	1.23	11.97944079	65.7	97.1	0	1	0	0	1	1
71786	2	42	2	3	2	5	10.35300316	52.2	74.8	0	0	0	0	0	0
71651	2	46	2	3	2	5	10.90683766	53.8	80	1	1	0	0	0	0
63664	1	58	2	3	2	5	10.66099455	84.5	98	0	0	0	0	0	0
66515	2	70	2	3	2	5	10.9692009	47.5	75.6	0	0	0	0	0	0
71015	2	49	2	3	2	5	10.26776291	60.1	79.6	0	0	1	1	0	0
42120	1	72	2	3	2	5	10.95757097	70.8	92.2	0	0	0	0	0	0
66582	1	55	2	3	2	5	9.796111714	59.4	75.5	0	0	0	0	0	0
63132	2	80	2	3	2	4.81	13.21419227	65.2	106.7	0	0	0	0	0	0
32713	2	45	2	3	2	4.42	10.52682847	59.5	81.2	1	0	0	0	0	0
65112	2	60	2	3	2	4.13	10.17793539	48.8	71.1	0	0	0	0	0	0
28602	2	42	2	3	2	4.08	10.4231589	104.4	106.5	1	0	0	0	0	0
66240	1	47	2	3	2	3.69	10.14746746	73	86.7	0	0	0	0	0	0
35067	1	54	2	3	2	3.57	11.80061373	133.8	136.5	0	0	1	0	0	0
40831	2	63	2	3	2	2.81	10.95486533	110.2	115	0	0	1	1	0	0
71361	2	55	2	3	2	2.58	11.89184248	53.4	86.9	0	0	0	0	0	0
59806	2	53	2	3	2	2.29	11.58507998	89.5	109.6	0	1	0	1	0	0
66218	2	43	2	3	2	2.24	9.872747894	133.8	114.2	0	1	1	1	1	0
46670	2	80	2	3	2	2.14	11.34843321	64.3	91	0	0	0	0	0	0
69335	1	54	2	3	2	1.84	12.04927779	152.3	148.7	0	0	0	0	0	0
53657	1	40	2	3	2	1.62	10.69148686	77.3	94	0	0	0	0	0	0
22775	2	56	2	3	2	1.6	11.14409636	71.3	94.1	0	0	0	0	0	0
45823	2	78	2	3	2	1.47	12.37804616	59.9	95.8	0	0	0	0	0	0
65921	2	41	2	3	2	1.45	9.012168334	73	77	0	0	0	0	0	0
42700	1	64	2	3	2	1.44	11.32767163	83	103.2	0	0	0	0	0	0
55190	2	41	2	3	2	1.42	10.58738851	69.4	88.2	0	0	0	1	0	0
35414	2	42	2	3	2	1.4	11.32960533	92.9	109.2	0	0	0	0	0	0
48858	2	80	2	3	2	1.38	12.04463615	54.6	89	0	1	0	0	0	0
71021	1	64	2	3	2	1.29	11.48481038	69	95.4	0	0	0	0	0	0
45087	2	63	2	3	2	1.18	11.31987812	94.6	110.1	0	1	0	0	0	0
30998	1	62	2	3	2	1.15	12.01875234	61.3	94.1	0	0	0	0	0	0
57943	2	80	2	3	2	1.1	12.18498882	88.3	114.5	0	0	0	0	0	0
53110	2	55	2	3	2	1.1	10.61137091	58.7	81.3	0	0	0	0	0	0
30858	2	75	2	3	2	0.97	11.35257069	83.6	103.8	0	0	1	1	1	0
56164	2	62	2	3	2	0.92	10.65571973	109.1	111.3	1	1	1	1	0	0
70863	2	77	2	3	2	0.87	10.42395048	58.9	80	1	1	0	0	0	0
47877	1	55	2	3	2	0.82	10.06415336	74.9	87.1	0	0	0	0	0	0
51242	2	42	2	3	2	0.82	11.5182199	101.6	116.1	0	1	0	0	0	0
23478	2	51	2	3	2	0.75	12.27843148	99.7	122.6	0	0	1	0	0	0
62750	2	45	2	3	2	0.68	11.24937868	50.7	80.1	0	0	0	0	0	0
63734	1	43	2	3	2	0.6	11.2920495	102.1	114.1	0	0	0	0	0	0
42300	2	75	2	3	2	0.58	11.44590274	70.2	95.9	0	0	0	0	0	0
43092	2	48	2	3	2	0.58	10.63837918	89.6	100.7	1	0	0	0	0	0
64548	2	59	2	3	2	0.24	11.94880736	72.3	101.6	0	0	0	0	0	0
71184	1	64	2	3	2	5	10.94203384	61.2	85.6	0	0	0	1	0	1
28137	1	44	2	3	2	5	10.22900417	95	99.7	0	0	0	0	0	1
57593	1	41	2	3	2	5	9.615939409	79.8	85.9	0	0	0	0	0	1
24409	2	60	2	3	2	5	11.07959919	68.5	91.7	0	1	0	1	0	1
66239	1	80	2	3	2	5	10.76018181	59.5	83	0	1	0	0	0	1
45284	2	53	2	3	2	4.84	11.59313015	60	89.8	0	0	0	0	0	1
40016	1	41	2	3	2	4.42	10.64667018	59.9	82.4	0	0	0	0	0	1
71100	2	80	2	3	2	4.07	12.28419398	42.2	79.8	1	0	0	0	0	1
22339	2	50	2	3	2	3.87	11.28847309	74.6	97.5	0	0	0	0	0	1
71374	2	52	2	3	2	3.82	11.39938784	55.6	85	0	0	0	0	0	1
39061	2	45	2	3	2	3.66	10.42237151	60.4	81	1	1	1	1	1	1
67998	2	52	2	3	2	3.62	10.27908115	65.2	83	0	0	0	0	0	1
68450	2	47	2	3	2	3.31	9.586123364	56.1	71.8	0	0	0	0	0	1
46941	1	51	2	3	2	3.27	11.17561524	56.9	84.3	0	0	0	0	0	1
21897	2	48	2	3	2	3.22	11.39201571	72.8	97.2	0	0	0	0	0	1
22719	1	69	2	3	2	2.74	10.78724695	64.3	86.5	0	1	0	0	0	1
32321	1	66	2	3	2	2.58	10.66297739	87.6	99.8	0	0	0	0	0	1
22472	2	60	2	3	2	2.56	10.75840829	63.9	86	1	0	0	0	0	1
30519	2	49	2	3	2	2.56	11.29956636	50	79.9	0	0	0	1	0	1
65143	1	62	2	3	2	2.2	11.12357432	69.9	93	0	0	0	0	0	1
39729	2	44	2	3	2	1.72	10.06888396	66	81.8	0	0	0	0	0	1
40908	1	41	2	3	2	1.67	10.97293886	118.8	119.6	0	1	0	0	0	1
37426	2	43	2	3	2	1.26	11.20051712	66.3	91.2	0	1	1	0	0	1
57825	2	41	2	3	2	1.24	9.730481674	51.9	70.1	0	0	0	0	0	1
27992	1	49	2	3	2	1.19	10.36128717	57.4	78.5	0	0	0	0	0	1
67819	2	79	2	3	2	1.16	11.14420977	68.3	92.1	0	0	0	0	0	1
44209	1	59	2	3	2	1.16	11.62263223	95.7	113.7	0	0	1	0	0	1
56114	1	50	2	3	2	1.11	12.09197495	138.1	142.1	0	1	0	0	0	1
57102	2	58	2	3	2	1.11	10.40539935	44.1	69.1	0	0	0	0	0	1
62407	1	49	2	3	2	1.1	10.66255081	97.9	105.5	0	1	0	0	0	1
55073	2	52	2	3	2	1.09	11.63355846	100.8	116.8	0	1	1	0	0	1
54133	2	43	2	3	2	1.09	12.15008374	112.9	129.1	0	1	1	1	1	1
58895	2	80	2	3	2	1.09	12.0903639	64.5	97.1	0	1	0	0	0	1
50881	2	64	2	3	2	0.94	11.22392439	72.7	95.7	0	0	0	0	0	1
53251	1	72	2	3	2	0.92	11.62010266	84	106.5	0	0	0	1	1	1
71194	2	61	2	3	2	0.85	11.19932863	65.3	90.5	0	1	0	0	0	1
65679	1	69	2	3	2	0.72	11.24366488	64.5	90.3	0	0	0	0	0	1
64013	1	80	2	3	2	0.69	11.49601683	83.9	105.3	0	0	0	0	0	1
66147	2	57	2	3	2	0.53	11.96640234	76.7	104.8	1	0	0	0	0	1
27642	2	57	2	3	2	0.44	11.30886969	58.1	86.2	1	1	1	0	1	1
69767	1	56	2	3	2	1.97	12.22193191	125.1	136.7	0	0	0	0	1	0
59615	1	70	2	3	2	0.92	11.35148636	84.1	104.1	1	1	1	1	1	0
70565	2	76	2	3	2	3.58	11.94465886	60.1	92.6	0	0	1	0	1	1
40790	2	51	2	3	2	2.63	11.6830172	105.5	120	0	1	0	0	1	1
66748	1	73	2	3	2	1.01	11.6243612	77.6	102.4	0	1	1	1	1	1
60112	2	48	3	3	2	5	12.44268539	123.9	138.5	0	0	0	0	0	0
27175	1	44	3	3	2	5	10.955934	98.8	108.9	0	0	0	0	0	0
38813	1	42	3	3	2	5	10.342447	87.6	96.8	0	0	0	0	0	0
60829	1	58	3	3	2	5	10.25816336	82.9	93.4	0	1	0	0	0	0
63413	2	61	3	3	2	5	10.99778418	91.5	105.2	0	0	0	1	0	0
37653	2	82	3	3	2	5	10.96863984	65.1	88.5	0	0	0	0	0	0
46609	2	61	3	3	2	5	10.67210761	62.1	84.1	0	0	0	0	0	0
49078	2	45	3	3	2	5	10.32422583	63.7	82.4	0	1	0	1	0	0
37751	1	55	3	3	2	5	10.24245095	70.5	86	0	1	1	1	0	0
39936	2	42	3	3	2	5	9.381184447	74	80.7	0	1	1	1	0	0
62037	1	56	3	3	2	5	10.92938995	73.5	93.7	1	0	0	0	0	0
66026	1	65	3	3	2	5	11.54976226	110.3	121.3	0	1	0	0	0	0
50335	2	70	3	3	2	5	10.91890839	111.7	115.4	0	0	0	0	0	0
65255	1	52	3	3	2	5	11.39531273	92	109.3	0	0	0	0	0	0
36024	2	50	3	3	2	5	11.27682462	93.6	109.1	0	1	0	0	0	0
63868	1	69	3	3	2	5	11.8704526	81.1	106.9	0	0	0	0	0	0
44361	2	75	3	3	2	5	12.08058556	76.7	105.8	0	1	0	0	0	0
22162	2	54	3	3	2	5	10.78149488	91.8	103.3	0	0	0	0	0	0
56240	1	53	3	3	2	5	10.64063214	93.7	103	0	0	0	0	0	0
61571	2	64	3	3	2	5	12.37287449	69.3	103	0	1	0	0	0	0
24492	1	44	3	3	2	5	10.39070591	97.5	102.6	0	0	0	0	0	0
65857	2	64	3	3	2	5	11.55495354	76.1	100.8	0	1	0	0	0	0
60347	1	45	3	3	2	5	10.77701344	86.1	100	0	0	0	0	0	0
38509	1	67	3	3	2	5	11.06113357	79.3	98.5	0	0	0	0	0	0
57822	1	63	3	3	2	5	10.74010059	83.6	98.2	0	0	0	0	0	0
52063	1	47	3	3	2	5	10.18235912	91.5	97.4	0	0	0	0	0	0
65682	2	57	3	3	2	5	10.53145067	81.2	94.9	0	0	0	0	0	0
60528	2	78	3	3	2	5	10.81667841	75.2	93.8	0	0	0	0	0	0
51656	1	58	3	3	2	5	10.44681013	78.4	92.5	0	0	0	0	0	0
70825	1	47	3	3	2	5	10.15445929	82.8	92.4	0	1	0	0	0	0
34296	1	51	3	3	2	5	10.33768932	78	91.3	0	0	0	0	0	0
71244	2	64	3	3	2	5	11.03949066	67.8	90.9	0	0	0	0	0	0
42050	1	52	3	3	2	5	10.49663417	74.5	90.6	0	0	0	0	0	0
45348	2	67	3	3	2	5	10.81905833	69.2	90	0	0	0	0	0	0
46836	2	53	3	3	2	5	10.71785261	70.2	89.8	0	0	0	0	0	0
50358	1	48	3	3	2	5	9.675755948	79	86	0	0	0	0	0	0
22542	2	75	3	3	2	5	11.01046755	55.6	82.1	0	1	0	0	0	0
35980	2	54	3	3	2	5	10.49507978	60.6	81.7	0	0	0	0	0	0
42473	1	53	3	3	2	5	9.019910123	65.5	73	0	0	0	0	0	0
37848	2	57	3	3	2	5	9.864183257	52.1	71.2	0	0	0	0	0	0
36335	2	46	3	3	2	5	9.679319447	52.9	70.4	0	0	0	0	0	0
52989	2	52	3	3	2	5	9.519447308	48.8	66.5	0	0	0	0	0	0
21412	1	59	3	3	2	5	11.1069051	89.2	104.9	0	0	1	0	0	0
21185	1	61	3	3	2	5	10.96170095	100.7	110	0	0	0	1	0	0
57119	1	60	3	3	2	5	11.10733293	92.8	107	0	0	0	1	0	0
59736	2	52	3	3	2	5	11.11327426	74	95.6	0	0	0	1	0	0
44255	2	60	3	3	2	5	10.61223581	79.8	94.8	0	1	0	1	0	0
65923	1	62	3	3	2	5	9.597987103	69.3	79.9	0	0	0	1	0	0
36801	2	46	3	3	2	5	9.434864422	65.4	76.3	0	0	0	1	0	0
60259	2	55	3	3	2	5	11.55313901	119.7	126.4	0	1	0	1	1	0
29759	2	64	3	3	2	5	9.772032164	55.5	72.8	0	0	0	1	1	0
33627	1	46	3	3	2	5	10.13983955	93.6	98.1	0	0	1	1	0	0
32690	2	56	3	3	2	5	11.41617494	71.6	96.6	0	1	1	1	1	0
67337	2	73	3	3	2	5	12.17942524	98.7	121	0	0	0	0	0	0
58971	1	49	3	3	2	5	11.00233064	101.6	110.9	0	0	0	0	0	0
58926	2	57	3	3	2	5	12.04812074	81.1	108.5	0	0	0	0	0	0
52815	1	67	3	3	2	5	10.59700011	103.1	107.6	0	0	0	0	0	0
60583	1	62	3	3	2	5	11.21287372	83.4	102.4	0	0	0	0	0	0
52310	2	69	3	3	2	5	11.83483748	66.9	96.8	0	1	0	0	0	0
25890	1	51	3	3	2	5	10.99006154	77.1	96.5	0	0	0	0	0	0
57945	2	67	3	3	2	5	11.24070549	73.7	96.5	0	0	0	0	0	0
58684	2	46	3	3	2	5	10.91896531	77.3	96	0	0	0	0	0	0
32014	2	59	3	3	2	5	10.54137164	77.5	92.8	0	1	0	0	0	0
28913	2	57	3	3	2	5	11.52446765	62.9	91.4	0	0	0	0	0	0
35982	2	59	3	3	2	5	10.46879135	72.6	89.2	0	0	0	0	0	0
59006	2	58	3	3	2	5	10.9593015	63.6	87.4	0	0	0	0	0	0
24604	2	55	3	3	2	5	10.44884446	67.9	86.1	0	0	0	0	0	0
38559	2	67	3	3	2	5	10.56032759	173.5	139.1	0	1	0	1	0	0
67452	2	60	3	3	2	5	10.98637021	121.1	120.9	0	1	0	1	0	0
62855	2	47	3	3	2	5	11.48103063	90.3	109.1	0	0	0	1	0	0
46823	2	52	3	3	2	5	11.13635531	91.8	106.7	0	0	0	1	1	0
58023	2	48	3	3	2	5	10.58730607	58.1	80.7	0	0	0	1	1	0
51044	2	63	3	3	2	5	11.44522392	124.1	127.5	0	1	1	1	0	0
53261	1	80	3	3	2	5	12.40994386	83.5	113.4	0	0	0	0	0	0
57417	1	72	3	3	2	5	11.63650598	94.3	113	0	0	0	0	0	0
54154	1	80	3	3	2	5	12.26269834	79.3	109.2	0	0	0	0	0	0
53098	2	73	3	3	2	5	11.39418812	87.2	106.4	0	0	0	0	0	0
35053	2	80	3	3	2	5	12.27252028	73.2	105	0	1	0	0	0	0
42157	2	67	3	3	2	5	11.56870959	72.2	98.3	0	0	0	0	0	0
34462	2	85	3	3	2	5	13.18585791	54.9	97.7	0	1	0	0	0	0
43187	1	80	3	3	2	5	10.81119732	80.5	97	0	0	0	0	0	0
65052	1	42	3	3	2	5	10.78221125	80.6	96.8	0	0	0	0	0	0
35783	1	80	3	3	2	5	10.84584736	79	96.4	0	0	0	0	0	0
44514	2	58	3	3	2	5	11.98463726	64.7	96.4	0	0	0	0	0	0
70687	1	59	3	3	2	5	10.86468253	78.4	96.2	0	0	0	0	0	0
48617	2	76	3	3	2	5	11.84038387	56.5	89	0	0	0	0	0	0
46145	2	80	3	3	2	5	11.14627003	57.2	84.3	0	0	0	0	0	0
33660	2	59	3	3	2	5	9.202902271	60.7	71.7	0	0	0	0	0	0
22948	2	56	3	3	2	5	8.971970613	56.1	67.2	0	0	0	0	0	0
37510	1	73	3	3	2	5	10.88468939	78.6	96.5	0	0	0	0	1	0
31343	2	61	3	3	2	5	12.88978332	91.8	123.5	1	1	0	0	0	0
53740	2	79	3	3	2	5	11.39298667	68.8	94.5	1	0	0	0	0	0
71753	2	80	3	3	2	5	12.28654471	75.7	106.9	1	0	0	1	0	0
54574	2	66	3	3	2	5	12.48639727	102.8	126.6	1	1	1	1	0	0
45499	1	73	3	3	2	5	11.75075979	118.1	127.7	0	1	0	0	0	0
66509	2	70	3	3	2	5	11.65791593	102.8	118.2	0	0	0	0	0	0
62422	2	72	3	3	2	5	12.18248475	71.9	103.3	0	1	0	0	0	0
43464	1	76	3	3	2	5	11.0336313	86.3	102.5	0	1	0	0	0	0
22415	2	84	3	3	2	5	11.97279731	70.6	100.6	0	0	0	0	0	0
39400	2	67	3	3	2	5	11.25512433	72.6	95.9	0	0	0	0	0	0
57697	2	80	3	3	2	5	10.29988812	51.2	73.7	0	0	0	0	0	0
24917	2	83	3	3	2	5	11.7520881	74.3	101.3	0	0	1	0	0	0
34284	1	57	3	3	2	5	11.46805285	108.4	119.4	0	0	0	1	0	0
38166	2	62	3	3	2	4.97	12.35505896	69.5	103	0	0	0	0	0	0
41546	2	45	3	3	2	4.95	9.881968523	84.8	91	0	1	0	0	0	0
46264	2	80	3	3	2	4.95	11.94432045	80.4	107.1	0	0	0	0	0	0
42321	2	62	3	3	2	4.95	11.23056087	80.4	100.7	0	0	0	0	0	0
70575	2	69	3	3	2	4.92	10.82518489	61.8	85.1	0	0	0	0	0	0
43079	1	68	3	3	2	4.9	11.2810728	84.5	103.7	0	0	0	0	0	0
44332	2	78	3	3	2	4.9	11.82215156	91.2	112.9	0	0	0	0	0	0
51482	2	62	3	3	2	4.9	11.3294548	71.8	96	0	0	0	0	0	0
50499	2	80	3	3	2	4.9	11.08438212	49.9	78.3	0	1	0	0	0	0
65050	2	80	3	3	2	4.89	12.24293049	58.2	93.4	1	0	0	1	1	0
40714	2	42	3	3	2	4.87	10.01358586	81.5	90.4	0	0	0	0	0	0
22465	1	73	3	3	2	4.85	12.96023055	128.3	146.8	0	0	0	0	0	0
29192	2	80	3	3	2	4.83	10.65842603	44	70.7	0	0	0	0	0	0
50202	1	47	3	3	2	4.81	10.77092195	101.1	108.3	0	0	0	0	0	0
63850	2	49	3	3	2	4.76	10.79445362	78.6	95.7	0	0	0	0	0	0
33099	2	51	3	3	2	4.7	10.41495687	70.1	87.2	0	0	0	0	0	0
44668	1	46	3	3	2	4.66	10.10272074	74.5	87.2	0	0	0	0	0	0
51964	2	60	3	3	2	4.62	10.76904536	86.4	100.1	0	0	0	0	0	0
60293	2	80	3	3	2	4.62	11.72469587	58.4	89.6	0	0	1	0	0	0
28337	2	47	3	3	2	4.59	10.06940921	54.3	74.2	1	0	0	0	0	0
62602	2	80	3	3	2	4.59	11.32332981	66.3	92.2	0	0	0	0	0	0
67969	2	40	3	3	2	4.55	11.83231515	67.9	97.5	0	0	0	1	0	0
71908	2	66	3	3	2	4.55	12.16810105	88.7	114.6	0	0	0	1	0	0
38539	2	70	3	3	2	4.55	10.8380479	71.9	91.9	0	0	0	0	0	0
21702	2	62	3	3	2	4.51	11.29927185	97.9	111.8	0	1	1	0	0	0
36761	1	43	3	3	2	4.49	10.39623213	82.8	94.6	0	1	0	0	0	0
68613	2	61	3	3	2	4.41	11.41232924	71.5	96.5	0	0	0	0	0	0
27370	2	55	3	3	2	4.4	11.38875385	105	116.7	0	0	0	0	0	0
53130	1	43	3	3	2	4.37	10.2268258	93.9	99.1	0	0	0	1	0	0
35507	2	85	3	3	2	4.37	10.24197531	51.5	73.5	1	1	0	0	0	0
59826	2	67	3	3	2	4.31	10.35962897	50.2	73.4	0	1	0	0	0	0
28937	2	84	3	3	2	4.3	11.2783056	56.4	84.7	0	1	0	0	0	0
27050	2	83	3	3	2	4.3	9.886456165	64.5	79.4	0	0	0	0	0	0
21270	2	85	3	3	2	4.3	11.84564762	75.9	103.2	0	1	1	1	0	0
50771	2	66	3	3	2	4.29	12.38168156	94.4	120.3	1	0	0	0	0	0
49003	1	71	3	3	2	4.29	12.25304417	88.7	115.4	0	0	0	0	0	0
59372	2	40	3	3	2	4.27	10.40463277	84.6	95.7	0	0	0	0	0	0
52381	2	61	3	3	2	4.25	11.0301919	108.7	115	0	1	0	0	0	0
44060	2	69	3	3	2	4.13	10.86897865	66	88.3	0	1	0	0	0	0
59675	2	80	3	3	2	4.12	11.39107165	52.2	82.3	0	0	0	0	0	0
35907	1	85	3	3	2	4.08	10.98849176	65.6	89	0	0	0	0	0	0
29120	1	47	3	3	2	4.08	11.41983523	82.3	103.6	0	1	0	0	0	0
31943	2	65	3	3	2	4.08	10.98815959	86	101.9	0	0	0	0	0	0
26989	2	68	3	3	2	4.08	11.15026529	82.7	101.4	0	0	0	0	0	0
26584	1	50	3	3	2	4.08	11.14491827	89.1	105.2	0	0	0	0	0	0
38612	2	49	3	3	2	3.99	11.50278658	114.9	123.3	0	1	0	0	0	0
59196	2	65	3	3	2	3.97	10.65590855	68.2	88	0	0	0	0	0	0
44643	2	56	3	3	2	3.92	11.06693715	57.2	83.7	0	1	0	0	0	0
41923	2	60	3	3	2	3.92	12.12851213	62	95.5	0	0	0	0	0	0
47740	2	67	3	3	2	3.92	10.8225164	99.4	107.9	0	1	1	0	0	0
37871	1	65	3	3	2	3.92	11.81401795	104.9	121	0	0	0	0	0	0
43743	1	80	3	3	2	3.92	11.34835459	88.9	107	0	1	0	0	0	0
49876	2	80	3	3	2	3.92	11.27845429	70.8	94.9	0	1	1	0	0	0
53302	1	51	3	3	2	3.91	10.82174397	119.3	118.2	0	1	0	0	0	0
64099	2	71	3	3	2	3.9	11.21450981	67.3	92	0	0	0	0	0	0
39438	2	47	3	3	2	3.9	10.58010301	104.2	108	0	1	0	0	0	0
22854	2	64	3	3	2	3.9	10.2303121	42	66.3	0	0	0	0	0	0
54017	2	80	3	3	2	3.88	10.59498732	59.9	82	0	0	0	0	0	0
52231	2	56	3	3	2	3.88	11.05546084	112	117	0	1	0	0	0	0
24844	2	62	3	3	2	3.87	9.977124373	65.1	80.5	0	0	0	0	0	0
30090	2	85	3	3	2	3.87	11.60214675	73.4	99.4	0	0	0	0	0	0
28154	1	74	3	3	2	3.87	10.89967889	120	119.4	0	0	0	0	0	0
47272	1	78	3	3	2	3.85	12.23374958	68.7	101.4	0	1	0	0	0	0
49401	2	57	3	3	2	3.85	11.05539516	94.2	107.3	0	1	0	0	0	0
44029	2	70	3	3	2	3.85	10.86912845	77.2	95.5	0	1	0	0	0	0
48643	2	79	3	3	2	3.85	12.96011203	78.6	114.9	0	0	0	0	0	0
42833	2	65	3	3	2	3.85	11.56098274	78.3	102.3	0	1	0	0	0	0
58998	2	80	3	3	2	3.85	11.92637671	57.2	90.2	0	0	0	0	0	0
47490	2	67	3	3	2	3.85	11.96165898	52.9	87	0	1	0	0	0	0
71449	2	40	3	3	2	3.81	11.46732036	88.7	108	0	0	0	0	0	0
46195	2	45	3	3	2	3.77	11.13828478	56.2	83.5	0	0	0	0	0	0
22220	2	51	3	3	2	3.76	10.66793278	85.6	98.7	0	1	0	0	0	0
30351	2	61	3	3	2	3.76	11.36859928	60.6	88.5	0	0	0	0	0	0
26636	2	80	3	3	2	3.76	11.77179463	67.2	96.5	0	1	0	0	0	0
25515	2	75	3	3	2	3.76	12.15458006	82.8	110.6	0	1	0	0	0	0
50057	1	51	3	3	2	3.71	10.15393527	104.1	103.6	0	0	0	0	0	0
59499	1	67	3	3	2	3.69	10.27381473	78.8	91.2	0	0	0	0	0	0
56591	2	80	3	3	2	3.69	10.53089766	51.4	75.5	0	0	0	0	0	0
44763	2	68	3	3	2	3.67	10.65211419	61.3	83.4	0	0	0	0	0	0
62876	2	74	3	3	2	3.67	11.37006028	87.9	106.6	0	0	0	0	0	0
34530	1	41	3	3	2	3.66	10.2774024	90	97.5	0	1	1	1	0	0
63083	2	71	3	3	2	3.58	11.7330447	95.9	114.9	1	1	0	0	1	0
31285	2	57	3	3	2	3.57	9.821215851	81.2	88.5	0	0	0	0	0	0
33925	2	71	3	3	2	3.57	10.72361879	52.5	77.7	0	1	0	0	0	0
26254	2	44	3	3	2	3.56	11.37747795	86.8	106	0	1	0	1	0	0
40382	1	83	3	3	2	3.55	11.0267225	83.4	100.7	0	0	0	0	0	0
37710	2	43	3	3	2	3.51	10.44776742	61.6	82	0	0	0	0	0	0
50119	1	46	3	3	2	3.49	10.66671218	92.7	102.7	0	0	0	0	0	0
67587	2	80	3	3	2	3.49	10.44783952	61.9	82.2	0	1	0	0	0	0
35133	2	51	3	3	2	3.48	11.22144675	73.8	96.4	0	1	0	0	0	0
48941	2	47	3	3	2	3.43	11.00196196	46.1	74.7	0	0	0	0	0	0
57936	2	52	3	3	2	3.42	11.17663926	72.4	95.1	0	0	0	1	0	0
51356	1	52	3	3	2	3.37	10.65948877	117	115.3	0	0	0	0	0	0
47151	2	50	3	3	2	3.37	10.51576151	62.9	83.4	0	0	0	0	0	0
35298	2	52	3	3	2	3.35	11.48855614	88.7	108.2	0	1	1	0	1	0
30060	2	84	3	3	2	3.35	10.94801537	54.2	80.6	0	1	0	0	0	0
40010	2	63	3	3	2	3.35	11.53160943	74.6	99.6	0	0	0	1	1	0
28794	2	85	3	3	2	3.34	12.7037919	65.1	102.5	0	1	0	0	1	0
43433	2	55	3	3	2	3.33	10.1909358	63.8	81.4	0	0	0	0	0	0
54075	2	72	3	3	2	3.32	11.45776544	61.7	90	1	0	0	0	0	0
54232	2	80	3	3	2	3.32	11.86934036	66.1	96.5	0	1	0	0	0	0
70533	2	51	3	3	2	3.31	9.84335826	71.1	83	0	0	0	0	0	0
50659	2	70	3	3	2	3.29	10.82142936	57	81.7	0	0	0	0	0	0
49773	1	57	3	3	2	3.28	10.64042636	81.4	96	0	0	0	0	0	0
59977	1	44	3	3	2	3.23	10.72461528	94.4	104.2	0	0	0	0	0	0
60030	2	71	3	3	2	3.23	10.75618027	78.5	95.3	0	1	0	0	0	0
53461	2	55	3	3	2	3.23	11.29768486	68.2	93.3	0	0	0	0	0	0
59122	1	63	3	3	2	3.23	10.66908623	110.2	112	1	1	1	1	0	0
57906	2	80	3	3	2	3.23	11.69889034	45.6	79	0	0	0	0	0	0
55432	2	61	3	3	2	3.23	11.55200564	77.2	101.5	0	0	0	0	0	0
35580	2	44	3	3	2	3.13	10.5735263	55.4	78.7	0	0	0	0	0	0
36731	2	85	3	3	2	3.13	12.08476902	68.2	99.8	0	1	0	0	0	0
66838	2	65	3	3	2	3.13	12.72426724	86	118	0	1	0	1	0	0
31294	2	73	3	3	2	3.12	12.64633965	53.5	92.5	0	0	0	0	0	0
32443	2	69	3	3	2	3.11	11.69045194	110.7	123	0	1	0	0	0	0
40544	1	50	3	3	2	3.09	10.97722732	104.1	112	0	0	0	0	0	0
40225	2	66	3	3	2	3.03	10.95655757	70.2	91.8	0	0	0	0	0	0
53604	2	63	3	3	2	2.95	11.81224599	73.4	101.2	0	0	0	1	1	0
52847	2	80	3	3	2	2.95	11.05046045	85.2	102	0	0	0	0	0	0
47560	2	71	3	3	2	2.94	10.06701559	55.8	75.2	0	0	0	0	0	0
43924	2	45	3	3	2	2.92	10.89735341	82.2	98.8	0	0	0	0	0	0
62593	2	72	3	3	2	2.92	11.63519224	98.2	115.3	1	1	0	0	0	0
30082	1	82	3	3	2	2.9	12.67637847	75.3	110	0	0	0	0	0	0
53051	2	59	3	3	2	2.89	10.98793684	82	99.5	0	1	0	0	0	0
26090	1	65	3	3	2	2.88	11.08776552	83.8	101.5	0	0	0	0	0	0
68548	2	66	3	3	2	2.82	10.92290902	85.5	101	0	1	0	0	1	0
36729	2	85	3	3	2	2.81	11.23629376	73.3	96.2	1	1	0	0	0	0
30422	2	76	3	3	2	2.78	10.86176133	68.2	89.7	0	0	0	0	0	0
22889	2	82	3	3	2	2.78	10.89017225	45.8	73.7	0	0	0	0	0	0
27484	2	85	3	3	2	2.78	11.91408441	57.7	90.5	0	1	0	1	0	0
53715	2	74	3	3	2	2.77	11.98923898	76.7	105	0	1	0	0	0	0
35645	1	85	3	3	2	2.77	11.56663867	67.6	95.1	0	1	0	1	0	0
36503	2	52	3	3	2	2.74	11.1349453	103.9	113.5	1	1	1	1	0	0
52332	2	40	3	3	2	2.73	11.14788518	87.2	104.1	0	0	0	0	0	0
57759	2	42	3	3	2	2.73	10.31375908	72.8	88	0	1	0	0	0	0
33201	2	51	3	3	2	2.71	12.51716383	68.9	103.9	0	0	0	0	0	0
49591	2	74	3	3	2	2.68	11.11207034	70.8	93.5	1	0	1	1	1	0
40963	1	55	3	3	2	2.65	12.09981634	131.4	138.7	1	1	0	0	0	0
54803	1	63	3	3	2	2.59	10.41244468	120.5	114.3	0	0	0	0	0	0
59537	1	58	3	3	2	2.59	11.26627918	90.2	107	0	1	0	0	0	0
62093	1	75	3	3	2	2.59	11.90203702	71.3	100.5	0	0	0	0	0	0
24776	2	73	3	3	2	2.58	12.24744871	121.5	135	0	0	0	0	0	0
21557	2	85	3	3	2	2.58	11.78898906	68.4	97.5	0	1	0	0	0	0
51768	2	56	3	3	2	2.57	11.12450324	67.8	91.6	0	1	0	0	0	0
35146	2	85	3	3	2	2.57	11.08934855	79.7	99	0	0	0	0	1	0
45202	1	80	3	3	2	2.55	10.33581922	53.5	75.6	0	1	0	0	0	0
66321	2	71	3	3	2	2.51	10.96789913	84.8	101	0	0	0	0	0	0
68952	2	80	3	3	2	2.51	11.2433724	59.6	86.8	0	1	0	0	0	0
54096	2	75	3	3	2	2.49	11.85718589	105	121.5	0	0	0	0	0	0
65157	2	80	3	3	2	2.48	12.7491604	82.5	115.8	0	0	0	0	0	0
29817	1	52	3	3	2	2.48	10.6504507	91.9	102.1	0	0	0	0	0	0
57685	1	54	3	3	2	2.47	11.63812422	126.7	131	0	0	0	0	0	0
25528	2	50	3	3	2	2.46	10.66139424	87.1	99.5	0	0	0	0	0	0
27859	1	84	3	3	2	2.45	11.73531541	91.9	112.5	0	1	0	0	0	0
35175	2	85	3	3	2	2.41	12.08524011	80.9	108.7	0	0	0	0	0	0
31014	2	48	3	3	2	2.4	10.56869486	78.1	93.4	1	1	1	1	1	0
30078	2	82	3	3	2	2.36	12.89756281	69.6	107.6	0	1	0	0	0	0
35315	2	60	3	3	2	2.34	10.23759516	77.8	90.3	0	0	0	0	0	0
66052	2	43	3	3	2	2.31	11.89597122	138.7	140.1	1	0	0	0	0	0
48871	2	80	3	3	2	2.31	12.01168223	54.9	89	1	0	0	0	1	0
56196	1	71	3	3	2	2.31	11.67144308	110.7	122.8	0	1	0	0	0	0
56988	2	63	3	3	2	2.31	13.4667038	97.1	132.7	1	1	0	1	1	0
59803	2	77	3	3	2	2.31	11.79882555	98.5	117.1	0	0	0	0	0	0
58996	1	70	3	3	2	2.31	10.62385129	66.6	86.7	0	0	0	0	0	0
55739	2	80	3	3	2	2.31	11.56036787	51.3	82.8	0	0	0	0	0	0
68485	2	64	3	3	2	2.3	11.8254656	83.1	107.8	0	0	0	0	0	0
44852	2	42	3	3	2	2.27	10.76822141	96.9	106	0	1	0	0	0	0
30310	2	85	3	3	2	2.23	12.12167679	62.2	95.6	0	1	0	0	0	0
26785	1	84	3	3	2	2.23	11.09556266	69.5	92.5	0	0	0	0	0	0
55657	2	80	3	3	2	2.22	11.0876351	46	75.2	0	0	0	0	0	0
34040	2	84	3	3	2	2.2	12.33489737	65.2	99.6	0	1	1	0	0	0
69465	2	50	3	3	2	2.16	10.14717233	70.5	85.2	0	0	0	0	0	0
27456	2	75	3	3	2	2.15	11.06385065	72.8	94.4	0	1	0	0	0	0
42104	2	71	3	3	2	2.14	11.62024441	74.8	100.5	0	0	0	0	0	0
61960	2	78	3	3	2	2.12	12.25302111	111.7	129.5	0	1	0	0	0	0
59674	2	61	3	3	2	2.12	10.60485434	94.7	103.2	0	0	0	0	0	0
26966	2	85	3	3	2	2.12	10.87494734	44.2	72.3	0	0	0	0	0	0
68115	2	80	3	3	2	2.11	10.69228508	62.9	84.8	0	0	0	0	0	0
58349	2	80	3	3	2	2.11	11.69488155	51.1	83.6	0	1	0	0	0	0
22384	2	51	3	3	2	2.08	12.2173351	70.8	102.8	0	1	1	0	0	0
29276	2	64	3	3	2	2.08	11.64294521	83.2	106.2	0	1	0	0	0	0
40891	1	40	3	3	2	2.07	9.763782424	91.9	93.6	0	0	0	0	0	0
70008	2	55	3	3	2	2.04	11.33735264	71.7	96	0	0	0	0	0	0
33796	2	81	3	3	2	2.04	12.44803863	68.2	102.8	0	0	0	0	0	0
26964	1	81	3	3	2	2	11.7888506	61.3	92.3	0	0	0	0	0	0
71291	1	50	3	3	2	1.98	10.2973288	76.9	90.3	0	0	0	0	0	0
65867	2	60	3	3	2	1.98	11.0244226	92.1	105.8	0	1	0	0	0	0
50038	2	51	3	3	2	1.98	10.75005936	71.5	90.9	0	1	1	0	1	0
46995	2	79	3	3	2	1.96	12.07320798	58.7	92.5	0	0	0	0	0	0
43767	2	67	3	3	2	1.96	10.46083897	56.6	78.7	0	1	0	0	1	0
44855	2	64	3	3	2	1.96	11.4518765	87.3	107	0	0	0	1	0	0
53530	2	62	3	3	2	1.94	11.07407548	64.3	88.8	0	0	0	0	0	0
45052	2	40	3	3	2	1.93	10.03610312	71.9	85.1	0	0	0	0	0	0
21762	2	67	3	3	2	1.93	12.20729347	86.6	113.6	0	0	0	0	0	0
43861	2	80	3	3	2	1.92	11.54096715	72.4	98.2	0	0	0	0	0	0
56318	2	80	3	3	2	1.9	9.900760449	43.5	65.3	1	1	0	0	1	0
62589	2	75	3	3	2	1.89	11.12452765	60.6	86.6	0	0	0	0	0	0
61848	2	80	3	3	2	1.89	11.51281038	55.8	86	0	1	0	0	0	0
26218	2	83	3	3	2	1.88	11.16421504	52.9	81.2	0	0	0	0	0	0
53291	2	52	3	3	2	1.85	10.04999436	83.8	92	0	0	0	0	0	0
52961	2	73	3	3	2	1.85	11.75820931	80.2	105.3	0	0	0	0	0	0
67209	2	80	3	3	2	1.84	12.51175552	61.1	97.8	0	1	1	1	0	0
46682	2	51	3	3	2	1.83	11.12853249	85	102.6	0	0	0	0	0	0
62064	2	77	3	3	2	1.8	11.27329087	66.6	92	0	0	0	0	0	0
68529	2	80	3	3	2	1.79	11.72768779	46.3	79.8	0	1	0	0	0	0
67460	2	80	3	3	2	1.79	10.74210013	45.3	72.3	0	0	0	0	0	0
45777	2	67	3	3	2	1.76	10.76344845	63.1	85.5	0	0	0	0	0	0
26784	2	53	3	3	2	1.76	11.49102614	64.1	92	0	0	0	0	0	0
23980	2	81	3	3	2	1.76	12.7750442	91.2	122	1	1	1	1	0	0
27123	1	71	3	3	2	1.76	10.81905833	69.2	90	0	1	0	0	0	0
54054	2	73	3	3	2	1.75	11.86884852	82.8	108	0	0	0	0	0	0
55998	2	80	3	3	2	1.75	12.21789096	48.4	85	0	1	0	0	0	0
42908	2	80	3	3	2	1.73	11.75154348	57.1	88.8	0	0	0	0	0	0
64024	2	62	3	3	2	1.71	12.52264615	117.6	135.8	1	0	1	1	0	0
65394	2	71	3	3	2	1.7	11.130478	61.8	87.5	0	0	0	0	0	0
42642	2	58	3	3	2	1.64	11.90097886	93.7	115.2	0	0	0	0	0	0
53558	1	49	3	3	2	1.62	11.76083859	149.5	143.8	0	1	0	0	0	0
24064	2	85	3	3	2	1.61	12.01360293	58.9	92.2	0	0	0	1	0	0
22183	2	72	3	3	2	1.6	11.05961547	63.6	88.2	0	1	0	0	0	0
38270	2	54	3	3	2	1.59	11.09445416	100.1	111	0	1	0	0	0	0
56571	2	80	3	3	2	1.59	10.24447524	61.9	80.6	0	0	0	0	0	0
41783	2	80	3	3	2	1.57	11.27646025	63.7	90	0	0	0	0	0	0
42640	2	79	3	3	2	1.57	11.5187791	58.1	87.8	0	1	0	0	0	0
61356	2	73	3	3	2	1.57	12.44776926	88.8	117.3	0	0	0	1	1	0
52159	2	45	3	3	2	1.53	10.40767079	56.6	78.3	0	0	1	1	0	0
31668	2	85	3	3	2	1.53	11.12610819	49.4	78.2	0	0	0	0	0	0
39432	1	49	3	3	2	1.51	10.75126414	81.4	97	0	1	0	0	0	0
44622	2	80	3	3	2	1.47	12.75851328	59	98	0	0	0	0	0	0
50560	2	80	3	3	2	1.47	11.34886549	61.5	89	0	0	0	0	0	0
48718	2	80	3	3	2	1.47	12.39384975	85.2	114.4	0	0	0	1	0	0
52814	2	76	3	3	2	1.44	11.84675823	84.5	108.9	0	0	0	0	0	0
46398	2	80	3	3	2	1.44	11.33911114	62.3	89.5	0	0	0	0	0	0
71307	1	58	3	3	2	1.39	10.2692305	119.8	112.4	0	1	0	0	0	0
70743	1	46	3	3	2	1.39	10.51646979	90.6	100.1	0	1	1	1	1	0
59120	2	80	3	3	2	1.39	11.50721335	68.3	95.1	0	0	0	0	0	0
53785	2	56	3	3	2	1.37	11.81653955	113.7	126	0	0	0	0	0	0
57595	2	42	3	3	2	1.36	11.62884272	117.4	126	0	1	1	1	0	0
40044	2	79	3	3	2	1.36	12.18434406	71.6	103.1	0	0	0	0	0	0
59708	2	80	3	3	2	1.35	12.1883762	59.1	93.7	0	0	0	0	0	0
64857	2	54	3	3	2	1.34	12.18116845	108.7	127	0	1	1	1	0	0
29723	1	45	3	3	2	1.34	10.83757898	89.8	102.7	0	1	0	1	1	0
33643	2	41	3	3	2	1.33	12.04203443	94.4	117	0	0	0	0	0	0
64876	1	47	3	3	2	1.33	10.3569721	81.5	93.5	0	0	0	0	0	0
39077	1	75	3	3	2	1.33	10.86050468	80.1	97.2	0	0	0	0	0	0
47758	2	71	3	3	2	1.32	13.28358066	69.7	110.9	0	0	0	0	0	0
35522	2	85	3	3	2	1.31	10.60636961	58.9	81.4	0	0	0	0	0	0
58242	2	50	3	3	2	1.3	10.94260011	68.4	90.5	0	0	0	0	0	0
46996	2	77	3	3	2	1.3	12.55947529	71.5	106.2	0	0	0	0	0	0
65768	2	50	3	3	2	1.3	10.81332716	81.3	97.5	0	1	0	0	0	0
33663	1	76	3	3	2	1.29	11.67919645	135	135.7	0	1	0	0	0	0
22819	2	85	3	3	2	1.29	12.20605023	61.6	95.8	0	0	0	0	0	0
58446	2	80	3	3	2	1.29	11.51678675	67.9	94.9	0	0	0	0	0	0
54802	1	60	3	3	2	1.28	10.81969855	84.4	99.4	0	0	0	0	0	0
49573	2	80	3	3	2	1.27	11.5594337	47.3	79.5	0	1	0	0	0	0
64664	2	48	3	3	2	1.26	10.77844706	94.9	105	0	0	0	0	0	0
71224	2	68	3	3	2	1.26	11.07696803	77	97.2	0	0	0	0	0	0
67766	2	62	3	3	2	1.26	11.55964833	85.2	106.7	0	1	0	0	0	0
46288	1	46	3	3	2	1.26	11.33138608	128.8	128.6	0	0	0	1	0	0
67566	2	80	3	3	2	1.26	12.48569914	77.9	110.2	0	0	0	0	0	0
68276	2	80	3	3	2	1.26	12.91735875	66.2	105.1	0	1	0	0	0	0
71062	1	52	3	3	2	1.25	11.66156401	95.9	114.2	0	1	0	0	0	0
43474	2	69	3	3	2	1.25	11.6813257	72.7	99.6	0	1	0	0	0	0
35535	2	85	3	3	2	1.25	10.67777295	54.6	78.9	0	0	0	0	0	0
70274	2	80	3	3	2	1.24	11.15167094	42.5	72.7	0	0	0	0	0	0
21209	2	54	3	3	2	1.23	10.92516988	57.3	82.7	0	1	0	0	0	0
47497	2	49	3	3	2	1.22	10.09093105	68.8	83.7	0	0	0	0	0	0
33605	2	68	3	3	2	1.22	11.88943037	109.3	124.3	0	1	0	0	1	0
36931	1	81	3	3	2	1.22	12.36725356	96.2	121.3	0	0	1	0	0	0
22213	2	69	3	3	2	1.2	10.91981951	71.6	92.4	1	1	1	1	1	0
58583	2	74	3	3	2	1.2	11.8783774	77.1	104.3	0	1	0	0	0	0
22137	2	77	3	3	2	1.2	12.38794793	62.2	97.7	0	0	0	0	0	0
30231	2	48	3	3	2	1.18	11.22044991	66.5	91.5	0	0	0	0	0	0
37030	1	62	3	3	2	1.17	11.9961002	91.9	115	0	1	0	0	0	0
70046	1	55	3	3	2	1.16	10.60533109	65.3	85.7	0	0	0	0	0	0
69738	2	51	3	3	2	1.16	11.27089025	81.9	102	0	1	0	0	0	0
51071	2	80	3	3	2	1.15	11.822267	69.7	98.7	0	0	0	0	0	0
38577	2	81	3	3	2	1.13	13.02830636	76.7	114.1	0	1	1	1	0	0
37117	2	45	3	3	2	1.12	11.89056857	76.5	104	0	0	0	0	0	0
64992	1	76	3	3	2	1.12	11.94685788	103.6	121.6	0	0	0	0	0	0
71750	2	80	3	3	2	1.12	9.875427442	53.6	72.3	0	0	0	0	0	0
60737	1	80	3	3	2	1.11	10.50090032	59.5	81	0	1	0	0	0	0
62792	2	52	3	3	2	1.09	12.61811879	111.1	133	0	0	0	1	0	0
51823	2	80	3	3	2	1.09	11.86525843	71.6	100.4	0	0	0	0	0	0
22878	2	45	3	3	2	1.07	10.83305392	104.8	110.9	0	1	0	0	0	0
34235	2	43	3	3	2	1.06	10.89093353	131.1	124.7	0	0	0	0	0	0
45649	1	73	3	3	2	1.06	12.04839958	82.9	109.7	0	1	0	0	0	0
66362	2	55	3	3	2	1.05	11.37578864	67.7	93.6	0	0	0	1	0	0
34905	2	57	3	3	2	1.04	11.2812172	62.1	88.9	1	1	1	1	0	0
52571	2	71	3	3	2	1.03	12.91358735	89.4	122.1	1	0	0	0	0	0
36525	1	42	3	3	2	1.02	10.25736818	79.4	91.4	0	0	1	1	0	0
59578	2	80	3	3	2	1.02	13.21290506	46.5	90.1	0	0	0	0	0	0
55775	2	80	3	3	2	0.99	12.55713588	63.8	100.3	0	0	0	0	0	0
27290	2	83	3	3	2	0.99	12.39940281	44.7	82.9	0	0	0	0	0	0
32681	2	67	3	3	2	0.98	10.28741833	70.7	86.5	1	1	1	1	0	0
64113	2	80	3	3	2	0.96	13.5727404	75.2	117.7	0	0	0	0	0	0
64399	2	45	3	3	2	0.95	10.31389021	67.6	84.8	1	0	1	1	1	0
61974	1	50	3	3	2	0.95	10.60362676	108.4	110.4	0	1	0	0	0	0
37039	2	85	3	3	2	0.95	11.16793795	45.1	75	0	0	0	0	0	0
71536	2	44	3	3	2	0.92	11.65055591	62.9	92.4	0	0	0	1	0	0
53807	2	63	3	3	2	0.91	11.72059214	105.7	120.5	0	0	0	0	0	0
23985	2	66	3	3	2	0.91	12.55848096	77.7	110.7	0	0	0	1	0	0
41252	2	73	3	3	2	0.91	11.10285249	66	90.2	0	0	0	0	0	0
41030	2	74	3	3	2	0.89	11.70647353	57.8	89	0	1	0	0	0	0
48605	2	52	3	3	2	0.87	12.6073989	100.2	126.2	0	1	1	0	0	0
45387	2	80	3	3	2	0.87	11.68519457	56.2	87.6	0	0	0	0	0	0
30108	1	66	3	3	2	0.86	10.70410849	55.3	79.6	0	1	0	0	0	0
57729	2	58	3	3	2	0.85	12.27682549	130.6	140.3	1	1	1	0	0	0
66331	2	77	3	3	2	0.83	12.00862243	71.3	101.4	1	0	0	0	0	0
60305	2	43	3	3	2	0.82	10.1368453	57.7	77	0	0	1	0	0	0
60758	1	67	3	3	2	0.82	10.68229691	81.1	96.2	0	0	0	1	0	0
56949	2	44	3	3	2	0.82	11.17550503	91.5	106.9	0	0	0	0	0	0
70223	1	47	3	3	2	0.79	10.62214712	105.3	109	0	0	0	0	0	0
68447	2	68	3	3	2	0.78	12.13756573	115.6	130.5	1	1	0	0	0	0
58712	2	80	3	3	2	0.76	11.35842717	78.6	100.7	0	0	0	0	0	0
44354	2	46	3	3	2	0.73	11	100	110	0	1	1	1	0	0
67376	2	57	3	3	2	0.72	11.67922507	114	124.7	0	1	0	0	0	0
67198	1	50	3	3	2	0.66	10.61654481	88.9	100.1	0	0	0	0	0	0
67534	2	56	3	3	2	0.66	11.19585737	72	95	0	0	0	0	0	0
52125	1	56	3	3	2	0.65	10.72864	88.8	101.1	0	0	0	0	0	0
68790	2	55	3	3	2	0.62	12.08580271	84.2	110.9	0	0	0	0	0	0
27510	2	52	3	3	2	0.56	11.02424532	66.5	89.9	0	0	0	0	0	0
28070	2	43	3	3	2	0.51	10.95892775	84.1	100.5	0	0	0	0	0	0
62773	2	50	3	3	2	0.19	10.4824837	63.3	83.4	0	0	0	0	0	0
56906	2	53	3	3	2	0.18	10.71957493	74.3	92.4	1	1	0	0	0	0
64284	2	80	3	3	2	0.18	12.1818903	45.2	81.9	0	1	0	0	0	0
46794	2	51	3	3	2	0.17	12.02228414	80.7	108	0	1	0	1	1	0
63818	2	40	3	3	2	0.12	11.58225898	97.9	114.6	0	0	1	1	0	0
62030	1	56	3	3	2	0.07	10.51536546	69.4	87.6	0	0	0	0	0	0
41008	2	40	3	3	2	0.05	11.09572506	65.5	89.8	0	1	1	1	1	0
57471	1	57	3	3	2	0	11.17677776	99.7	111.6	0	1	0	1	0	0
26433	2	82	3	3	2	0	11.74128944	62.2	92.6	0	0	0	0	0	0
40561	1	54	3	3	2	5	11.56446975	106.6	119.4	0	1	0	0	0	1
54800	1	41	3	3	2	5	10.57727355	84.1	97	0	0	0	0	0	1
48518	1	54	3	3	2	5	10.90871735	87.6	102.1	1	0	0	0	0	1
28177	2	69	3	3	2	5	12.0791693	69.5	100.7	1	1	0	0	0	1
47438	1	60	3	3	2	5	10.86455621	83.2	99.1	1	0	0	0	0	1
65462	2	49	3	3	2	5	10.49042896	61.1	82	1	1	0	0	0	1
21603	1	48	3	3	2	5	10.71182198	83.7	98	1	0	0	0	1	1
42493	1	57	3	3	2	5	10.21152715	95.9	100	1	1	1	0	0	1
35537	2	53	3	3	2	5	10.34234536	156.3	129.3	0	1	0	0	0	1
58879	2	58	3	3	2	5	11.02146773	115.6	118.5	0	1	0	0	0	1
57535	1	62	3	3	2	5	11.45276285	104.9	117.3	0	1	0	0	0	1
30723	1	68	3	3	2	5	11.59792624	100.9	116.5	0	1	0	0	0	1
44627	1	60	3	3	2	5	11.55160482	89.2	109.1	0	1	0	0	0	1
37718	1	48	3	3	2	5	11.05152142	95.5	108	0	1	0	0	0	1
41192	1	63	3	3	2	5	11.12853249	85	102.6	0	0	0	0	0	1
36697	1	81	3	3	2	5	11.05695117	85.1	102	0	0	0	0	0	1
67003	1	68	3	3	2	5	10.74120312	90	101.9	0	0	0	0	0	1
30926	1	49	3	3	2	5	10.97968604	81.3	99	0	1	0	0	0	1
52857	1	40	3	3	2	5	10.72944552	81.9	97.1	0	0	0	0	0	1
71099	2	80	3	3	2	5	11.61864133	69.7	97	0	0	0	0	0	1
50023	2	62	3	3	2	5	11.75602525	67.8	96.8	0	0	0	0	0	1
25953	1	50	3	3	2	5	10.92021849	76.8	95.7	0	0	0	0	0	1
60666	2	59	3	3	2	5	10.6577681	76.8	93.4	0	0	0	0	0	1
49281	1	68	3	3	2	5	10.7417963	72.4	91.4	0	0	0	0	0	1
55495	1	47	3	3	2	5	9.893642441	84.6	91	0	0	0	0	0	1
38649	2	65	3	3	2	5	11.38030105	63.1	90.4	0	0	0	0	0	1
30616	1	60	3	3	2	5	10.53819189	73.1	90.1	0	0	0	0	0	1
68981	2	80	3	3	2	5	12.36452766	53.1	90.1	0	0	0	0	0	1
66568	2	52	3	3	2	5	10.9551427	66	89	0	0	0	0	0	1
70035	2	65	3	3	2	5	11.36608458	59.4	87.6	0	0	0	0	0	1
61312	2	61	3	3	2	5	9.681885664	78.9	86	0	0	0	0	0	1
29495	2	75	3	3	2	5	11.36731405	53.7	83.3	0	0	0	0	0	1
62521	2	59	3	3	2	5	10.76923539	59.4	83	0	0	0	0	0	1
29552	2	62	3	3	2	5	10.15918468	63.1	80.7	0	0	0	0	0	1
56597	1	48	3	3	2	5	9.965893851	64.6	80.1	0	0	0	0	0	1
25959	2	59	3	3	2	5	10.30223212	60.3	80	0	0	0	0	0	1
45505	2	51	3	3	2	5	10.57113303	56.7	79.6	0	0	0	0	0	1
44799	2	49	3	3	2	5	9.287269204	74.2	80	0	1	0	0	1	1
38116	1	53	3	3	2	5	10.48117504	82.5	95.2	0	0	1	0	0	1
32732	2	61	3	3	2	5	11.0408954	94.8	107.5	0	0	0	1	0	1
38782	1	51	3	3	2	5	10.64689794	101	107	0	0	0	1	0	1
48069	2	59	3	3	2	5	11.27879032	90	107	0	0	0	1	0	1
57989	1	50	3	3	2	5	10.43043413	91	99.5	0	0	0	1	0	1
39591	2	61	3	3	2	5	10.79127252	57.6	81.9	0	1	0	1	0	1
70899	2	66	3	3	2	5	10.50735249	56.1	78.7	0	0	0	1	0	1
44891	2	50	3	3	2	5	10.27486946	97.2	101.3	0	1	1	1	0	1
36268	2	49	3	3	2	5	10.62635737	94.5	103.3	0	1	1	1	1	1
51490	1	65	3	3	2	5	11.22250348	79.4	100	1	0	0	0	0	1
44241	1	46	3	3	2	5	10.11147564	79.4	90.1	1	0	0	0	0	1
44059	2	52	3	3	2	5	10.77097363	69.2	89.6	1	0	0	0	0	1
62522	1	54	3	3	2	5	11.04285634	91.1	105.4	1	1	1	1	0	1
68740	1	64	3	3	2	5	11.70132432	119.1	127.7	0	1	0	0	0	1
47469	1	55	3	3	2	5	11.49344511	111.2	121.2	0	0	0	0	0	1
66476	1	60	3	3	2	5	11.62332581	105.7	119.5	0	0	0	0	0	1
54820	1	43	3	3	2	5	10.57382654	110.2	111	0	0	0	0	0	1
29708	2	57	3	3	2	5	10.39956819	112.9	110.5	0	0	0	0	0	1
52152	1	70	3	3	2	5	11.20510417	92.9	108	0	1	0	0	0	1
49262	1	44	3	3	2	5	11.21657486	88.3	105.4	0	1	0	0	0	1
70103	2	56	3	3	2	5	11.57273711	78.6	102.6	0	1	0	0	0	1
42045	1	53	3	3	2	5	10.3024097	90.3	97.9	0	0	0	0	0	1
22880	2	52	3	3	2	5	10.89864995	73.6	93.5	0	0	0	0	0	1
57308	1	57	3	3	2	5	10.19684683	83.9	93.4	0	0	0	0	0	1
58826	2	60	3	3	2	5	11.15526376	66.4	90.9	0	0	0	0	0	1
36007	2	45	3	3	2	5	11.24022511	65.4	90.9	0	1	0	0	0	1
42311	2	67	3	3	2	5	10.75839144	66.3	87.6	0	0	0	0	0	1
62277	2	55	3	3	2	5	10.65016084	67.5	87.5	0	0	0	0	0	1
67921	2	80	3	3	2	5	11.84231756	53.6	86.7	0	0	0	0	0	1
61280	2	55	3	3	2	5	10.58303538	62.7	83.8	0	0	0	0	0	1
52340	2	59	3	3	2	5	10.60102491	61.3	83	0	0	0	0	0	1
39695	2	59	3	3	2	5	9.717793332	55.2	72.2	0	1	0	0	0	1
26213	2	59	3	3	2	5	11.08776552	83.8	101.5	0	1	0	0	1	1
25032	2	60	3	3	2	5	9.75	64	78	0	0	0	0	1	1
29985	1	47	3	3	2	5	10.51075204	74.3	90.6	0	1	1	0	0	1
37606	1	53	3	3	2	5	10.98644485	81.2	99	0	0	0	1	0	1
53494	2	77	3	3	2	5	10.23744466	53.1	74.6	0	0	0	1	0	1
21292	1	63	3	3	2	5	11.99271584	171.6	157.1	0	1	0	1	1	1
58424	1	46	3	3	2	5	10.04666931	76.2	87.7	0	0	1	1	0	1
23395	1	82	3	3	2	5	12.15523984	103.9	123.9	1	1	0	0	0	1
23839	1	85	3	3	2	5	11.45709453	66.6	93.5	1	0	0	0	0	1
29776	1	81	3	3	2	5	12.82582915	84.5	117.9	0	1	0	0	0	1
47650	2	63	3	3	2	5	13.04657293	79.6	116.4	0	0	0	0	0	1
23487	1	72	3	3	2	5	10.70279664	104.1	109.2	0	0	0	0	0	1
23061	1	85	3	3	2	5	12.25137271	75	106.1	0	0	0	0	0	1
58909	2	75	3	3	2	5	10.97099968	86.1	101.8	0	0	0	0	0	1
36691	1	82	3	3	2	5	10.89598607	80.4	97.7	0	0	0	0	0	1
35724	2	70	3	3	2	5	10.83934785	77.3	95.3	0	0	0	0	0	1
47613	2	80	3	3	2	5	11.72535961	62.1	92.4	0	0	0	0	0	1
43447	2	76	3	3	2	5	11.38419958	62.5	90	0	0	0	0	0	1
43773	1	80	3	3	2	5	11.4636293	61.5	89.9	0	1	0	0	0	1
61805	1	80	3	3	2	5	10.16955978	74.2	87.6	0	0	0	0	0	1
27933	2	52	3	3	2	5	10.16930566	69.7	84.9	0	0	0	0	0	1
46322	2	80	3	3	2	5	11.20490964	55.8	83.7	0	0	0	0	0	1
43115	2	80	3	3	2	5	10.45625809	61.5	82	0	0	0	0	0	1
64576	1	80	3	3	2	5	10.62816647	56.8	80.1	0	0	0	0	0	1
52577	1	78	3	3	2	5	10.50406002	68.6	87	0	0	1	0	0	1
51474	2	68	3	3	2	5	10.48156405	58.4	80.1	0	1	1	1	0	1
66646	2	70	3	3	2	5	11.3024548	90.8	107.7	1	0	0	0	0	1
[truncated: 12,761 more rows]
